# Supplementary material for: Revealing Pathways Associated with Feed Efficiency and Meat Quality Traits in Slow-Growing Chickens
Source: Animals (Basel). 2021 Oct 15;11(10):2977. doi: 10.3390/ani11102977 (PMC8532858; doi:10.3390/ani11102977)
Supplement: Supplementary file 1 [file animals-11-02977-s001.zip]

Archive with 4 entries (3 files):
- Supplementary files/
- Supplementary files/Supplementary files 1.xlsx
- Supplementary files/Supplementary files 2.xlsx
- Supplementary files/Supplementary files 3.xlsx
