# Supplementary material for: Revealing Pathways Associated with Feed Efficiency and Meat Quality Traits in Slow-Growing Chickens
Source: Animals (Basel). 2021 Oct 15;11(10):2977. doi: 10.3390/ani11102977 (PMC8532858; doi:10.3390/ani11102977)
Supplement: Supplementary file 1 [file animals-11-02977-s001.zip › Supplementary files/Supplementary files 1.xlsx]

## Sheet: BP_sResults_FCRnotRFI
co-expression gene network analyses reveal molecular mechanisms involved with FCR in thigh muscle in KR chicken
Chotima Poompramun 1, Christelle Hennequet Antier 2, Kanjana Thumanu 3, Panpradub Sinpru 1, Saknarin Pengsanthia 1, Wittawat Molee 1, Amonrat Molee 1,*, Elisabeth Le Bihan-Duval 2, Amélie Juanchich 2
1	School of Animal Technology and Innovation, Institute of Agricultural Technology, Suranaree University of Technology, Nakhon Ratchasima 30000, Thailand; cp.chotima@gmail.com (C.P.); panpradub.s@g.sut.ac.th (P.S.); saknarin007@gmail.com (S.P.); wittawat@sut.ac.th (W.M.)
2	INRAE, Université de Tours, BOA, 37380 Nouzilly, France; christelle.hennequet-antier@inrae.fr (C.H.A.); elisabeth.duval@inrae.fr (E.B.-D.); amelie.juanchich@inrae.fr (A.J.)
3	Synchrotron Light Research Institute (Public Organization), Nakhon Ratchasima 30000, Thailand; kthumanu@gmail.com (K.T.)
*	Correspondence: amonrat@sut.ac.th; Tel.: +66 4422 4569
GO.ID	term	Category	definition	classic.genes_frequency	classic.pvalue	classic.-log10_pvalue	classic.Significant_genes	classic.Significant_genes_symbol	elim.genes_frequency	elim.pvalue	elim.-log10_pvalue	elim.Significant_genes	elim.Significant_genes_symbol
GO:0002376	immune system process	Immunology	Any process involved in the development or functioning of the immune system, an organismal system for calibrated responses to potential internal or invasive threats.	12.12% (71/586)	2.01158e-08	7.7	100049618;101748909;373939;374141;374229;395255;395258;395313;395438;395485;395733;395871;395889;396062;396181;396384;396385;414741;415961;416249;416476;416633;416845;416918;416928;417032;417050;417298;417401;417438;418044;418638;418717;418727;418852;418955;419106;419173;419577;419846;419872;420086;420404;420412;421340;421998;422035;422170;422400;422481;422573;422711;422720;423518;423790;424044;4…	FCER1G;GRN;VAV3;TLR2A;TNFSF13B;VEGFD;IL15;MX1;LCP2;CD40LG;SH2D6;RAC1;IGF1R;CD3E;ITGB2;IRF1;IRF8;CD74;ATG7;HAVCR1;CARD11;CIITA;ORAI1;XBP1;IGLL1;SLC8B1;DMA;FCN2;TRIM25;PRKAR1A;RAC2;TLR7;IL18R1;NCK1;LCP1;PSPC1;GATA3;MAFB;GPATCH3;DYRK3;MOV10;ZAP70;SETD2;MYO1G;DUSP10;PTK2B;BLK;VSIG4;KIAA0922;FBXW7;VEGFC;BANK1;TLR3;PRKCH;IFIT5;STAT1;IFIH1;XRCC5;RIF1;MYSM1;CTSS;HCLS1;DOCK8;TAP1;TAP2;STAP1;MKNK2;FES;TNFR…	12.12% (71/586)	0.400081	0.4	NA	NA
GO:0002682	regulation of immune system process	Immunology	Any process that modulates the frequency, rate, or extent of an immune system process.	13.19% (48/364)	4.56981e-07	6.34	100049618;101748909;373939;374141;374229;395255;395438;395485;395871;396062;396181;396384;414741;416249;416476;416918;416928;417032;417298;417438;418044;418717;418727;418955;419106;419173;419577;420086;420412;421340;421998;422035;422170;422400;422481;422573;422720;423518;424044;424185;424222;424316;424671;426867;427348;428761;429374;772032	FCER1G;GRN;VAV3;TLR2A;TNFSF13B;VEGFD;LCP2;CD40LG;RAC1;CD3E;ITGB2;IRF1;CD74;HAVCR1;CARD11;XBP1;IGLL1;SLC8B1;FCN2;PRKAR1A;RAC2;IL18R1;NCK1;PSPC1;GATA3;MAFB;GPATCH3;ZAP70;MYO1G;DUSP10;PTK2B;BLK;VSIG4;KIAA0922;FBXW7;VEGFC;TLR3;PRKCH;STAT1;IFIH1;XRCC5;RIF1;MYSM1;HCLS1;DOCK8;STAP1;FES;PTPN22	13.19% (48/364)	0.105697	0.98	NA	NA
GO:0006955	immune response	Immunology	Any immune system process that functions in the calibrated response of an organism to a potential internal or invasive threat.	13.7% (40/292)	1.69934e-06	5.77	100049618;101748909;373939;374141;395313;395438;395485;395889;396181;396384;396385;416249;416633;416845;416918;416928;417298;417401;418717;418852;418955;419106;419577;420086;420404;420412;422035;422170;422720;423518;424044;424185;424222;424316;425657;428761;429374;769909;771032;772032	FCER1G;GRN;VAV3;TLR2A;MX1;LCP2;CD40LG;IGF1R;ITGB2;IRF1;IRF8;HAVCR1;CIITA;ORAI1;XBP1;IGLL1;FCN2;TRIM25;IL18R1;LCP1;PSPC1;GATA3;GPATCH3;ZAP70;SETD2;MYO1G;BLK;VSIG4;TLR3;PRKCH;STAT1;IFIH1;XRCC5;RIF1;CTSS;STAP1;FES;TNFRSF11A;C22H8ORF4;PTPN22	13.7% (40/292)	0.0585026	1.23	NA	NA
GO:0002684	positive regulation of immune system process	Immunology	Any process that activates or increases the frequency, rate, or extent of an immune system process.	13.86% (37/267)	3.23058e-06	5.49	373939;374141;374229;395255;395438;395485;395871;396062;396181;414741;416476;416918;416928;417298;418044;418717;418727;418955;419106;419577;420086;420412;421340;422035;422170;422573;422720;423518;424044;424185;424222;424316;426867;427348;428761;429374;772032	VAV3;TLR2A;TNFSF13B;VEGFD;LCP2;CD40LG;RAC1;CD3E;ITGB2;CD74;CARD11;XBP1;IGLL1;FCN2;RAC2;IL18R1;NCK1;PSPC1;GATA3;GPATCH3;ZAP70;MYO1G;DUSP10;BLK;VSIG4;VEGFC;TLR3;PRKCH;STAT1;IFIH1;XRCC5;RIF1;HCLS1;DOCK8;STAP1;FES;PTPN22	13.86% (37/267)	0.0135262	1.87	NA	NA
GO:0045321	leukocyte activation	Immunology	A change in morphology and behavior of a leukocyte resulting from exposure to a specific antigen, mitogen, cytokine, cellular ligand, or soluble factor.	16.78% (25/149)	4.76535e-06	5.32	101748909;373939;374229;395258;395485;395733;396062;396181;414741;416249;416476;416918;417438;418727;418852;419106;419173;420086;421340;422400;422711;424316;427348;429374;772032	GRN;VAV3;TNFSF13B;IL15;CD40LG;SH2D6;CD3E;ITGB2;CD74;HAVCR1;CARD11;XBP1;PRKAR1A;NCK1;LCP1;GATA3;MAFB;ZAP70;DUSP10;KIAA0922;BANK1;RIF1;DOCK8;FES;PTPN22	16.78% (25/149)	0.273832	0.56	NA	NA
GO:0002694	regulation of leukocyte activation	Immunology	Any process that modulates the frequency, rate, or extent of leukocyte activation.	19.05% (20/105)	6.09959e-06	5.21	101748909;373939;374229;395485;396062;396181;414741;416249;416476;416918;417438;418727;419106;420086;421340;422400;424316;427348;429374;772032	GRN;VAV3;TNFSF13B;CD40LG;CD3E;ITGB2;CD74;HAVCR1;CARD11;XBP1;PRKAR1A;NCK1;GATA3;ZAP70;DUSP10;KIAA0922;RIF1;DOCK8;FES;PTPN22	19.05% (20/105)	0.132122	0.88	NA	NA
GO:0046649	lymphocyte activation	Immunology	A change in morphology and behavior of a lymphocyte resulting from exposure to a specific antigen, mitogen, cytokine, chemokine, cellular ligand, or soluble factor.	17.95% (21/117)	9.48707e-06	5.02	373939;374229;395485;395733;396062;414741;416249;416476;416918;417438;418727;418852;419106;419173;420086;421340;422400;422711;424316;427348;772032	VAV3;TNFSF13B;CD40LG;SH2D6;CD3E;CD74;HAVCR1;CARD11;XBP1;PRKAR1A;NCK1;LCP1;GATA3;MAFB;ZAP70;DUSP10;KIAA0922;BANK1;RIF1;DOCK8;PTPN22	17.95% (21/117)	1	0	NA	NA
GO:0002252	immune effector process	Immunology	Any process of the immune system that can potentially contribute to an immune response.	15.53% (25/161)	1.9345e-05	4.71	101748909;395313;395485;396181;396384;415961;416249;416918;416928;417298;418638;418717;418852;419106;419577;419872;420404;420412;422170;423790;424044;424185;424316;429374;771032	GRN;MX1;CD40LG;ITGB2;IRF1;ATG7;HAVCR1;XBP1;IGLL1;FCN2;TLR7;IL18R1;LCP1;GATA3;GPATCH3;MOV10;SETD2;MYO1G;VSIG4;IFIT5;STAT1;IFIH1;RIF1;FES;C22H8ORF4	15.53% (25/161)	0.0277554	1.56	NA	NA
GO:0051249	regulation of lymphocyte activation	Immunology	Any process that modulates the frequency, rate or extent of lymphocyte activation.	19.54% (17/87)	2.15163e-05	4.67	373939;374229;395485;396062;414741;416249;416476;416918;417438;418727;419106;420086;421340;422400;424316;427348;772032	VAV3;TNFSF13B;CD40LG;CD3E;CD74;HAVCR1;CARD11;XBP1;PRKAR1A;NCK1;GATA3;ZAP70;DUSP10;KIAA0922;RIF1;DOCK8;PTPN22	19.54% (17/87)	1	0	NA	NA
GO:0050865	regulation of cell activation	Cell activation	Any process that modulates the frequency, rate or extent of cell activation, the change in the morphology or behavior of a cell resulting from exposure to an activating factor such as a cellular or soluble ligand.	17.24% (20/116)	2.85915e-05	4.54	101748909;373939;374229;395485;396062;396181;414741;416249;416476;416918;417438;418727;419106;420086;421340;422400;424316;427348;429374;772032	GRN;VAV3;TNFSF13B;CD40LG;CD3E;ITGB2;CD74;HAVCR1;CARD11;XBP1;PRKAR1A;NCK1;GATA3;ZAP70;DUSP10;KIAA0922;RIF1;DOCK8;FES;PTPN22	17.24% (20/116)	0.308297	0.51	NA	NA
GO:0001775	cell activation	Cell activation	A change in the morphology or behavior of a cell resulting from exposure to an activating factor such as a cellular or soluble ligand.	14.61% (26/178)	3.95126e-05	4.4	101748909;373939;374229;395258;395485;395733;396062;396181;414741;416249;416476;416918;417438;418727;418852;419106;419173;420086;421340;422400;422711;424316;427348;429374;771032;772032	GRN;VAV3;TNFSF13B;IL15;CD40LG;SH2D6;CD3E;ITGB2;CD74;HAVCR1;CARD11;XBP1;PRKAR1A;NCK1;LCP1;GATA3;MAFB;ZAP70;DUSP10;KIAA0922;BANK1;RIF1;DOCK8;FES;C22H8ORF4;PTPN22	14.61% (26/178)	0.453444	0.34	NA	NA
GO:1904851	positive regulation of establishment of protein localization to telomere	Biological process	Any process that activates or increases the frequency, rate or extent of establishment of protein localization to telomere.	62.5% (5/8)	4.52397e-05	4.34	395414;417846;420930;421586;428806	CCT4;CCT2;CCT5;TCP1;CCT7	62.5% (5/8)	4.52397e-05	4.34	395414;417846;420930;421586;428806	CCT4;CCT2;CCT5;TCP1;CCT7
GO:0050863	regulation of T cell activation	Immunology	Any process that modulates the frequency, rate or extent of T cell activation.	21.67% (13/60)	6.56814e-05	4.18	395485;396062;416249;416476;416918;417438;418727;419106;420086;421340;422400;427348;772032	CD40LG;CD3E;HAVCR1;CARD11;XBP1;PRKAR1A;NCK1;GATA3;ZAP70;DUSP10;KIAA0922;DOCK8;PTPN22	21.67% (13/60)	0.00325085	2.49	395485;396062;416249;416476;416918;417438;418727;419106;420086;421340;422400;427348;772032	CD40LG;CD3E;HAVCR1;CARD11;XBP1;PRKAR1A;NCK1;GATA3;ZAP70;DUSP10;KIAA0922;DOCK8;PTPN22
GO:0007159	leukocyte cell-cell adhesion	Immunology	The attachment of a leukocyte to another cell via adhesion molecules.	18.39% (16/87)	8.12439e-05	4.09	395485;396062;396181;396331;416249;416476;416918;417438;418044;418727;419106;420086;421340;422400;427348;772032	CD40LG;CD3E;ITGB2;SEMA4D;HAVCR1;CARD11;XBP1;PRKAR1A;RAC2;NCK1;GATA3;ZAP70;DUSP10;KIAA0922;DOCK8;PTPN22	18.39% (16/87)	0.0942001	1.03	NA	NA
GO:0001819	positive regulation of cytokine production	Immunology	Any process that activates or increases the frequency, rate or extent of production of a cytokine.	15.56% (21/135)	8.75364e-05	4.06	374179;395258;395485;396384;396385;414741;416249;416476;418573;418638;418717;419106;419577;420404;422720;424044;424185;424705;770043;771952;772032	IRF4;IL15;CD40LG;IRF1;IRF8;CD74;HAVCR1;CARD11;ATP6AP2;TLR7;IL18R1;GATA3;GPATCH3;SETD2;TLR3;STAT1;IFIH1;IL12RB2;CCBE1;P2RX7;PTPN22	15.56% (21/135)	0.37759	0.42	NA	NA
GO:0032609	interferon-gamma production	Immunology	The appearance of interferon-gamma due to biosynthesis or secretion following a cellular stimulus, resulting in an increase in its intracellular or extracellular levels. Interferon-gamma is also known as type II interferon.	32% (8/25)	9.34684e-05	4.03	396385;416249;418638;418717;419106;422720;424705;772032	IRF8;HAVCR1;TLR7;IL18R1;GATA3;TLR3;IL12RB2;PTPN22	32% (8/25)	0.103147	0.99	NA	NA
GO:0032649	regulation of interferon-gamma production	Immunology	Any process that modulates the frequency, rate, or extent of interferon-gamma production. Interferon-gamma is also known as type II interferon.	32% (8/25)	9.34684e-05	4.03	396385;416249;418638;418717;419106;422720;424705;772032	IRF8;HAVCR1;TLR7;IL18R1;GATA3;TLR3;IL12RB2;PTPN22	32% (8/25)	0.103147	0.99	NA	NA
GO:0051251	positive regulation of lymphocyte activation	Immunology	Any process that activates or increases the frequency, rate or extent of lymphocyte activation.	20.97% (13/62)	9.4148e-05	4.03	373939;374229;395485;396062;414741;416476;416918;418727;419106;420086;421340;424316;427348	VAV3;TNFSF13B;CD40LG;CD3E;CD74;CARD11;XBP1;NCK1;GATA3;ZAP70;DUSP10;RIF1;DOCK8	20.97% (13/62)	0.00427686	2.37	373939;374229;395485;396062;414741;416476;416918;418727;419106;420086;421340;424316;427348	VAV3;TNFSF13B;CD40LG;CD3E;CD74;CARD11;XBP1;NCK1;GATA3;ZAP70;DUSP10;RIF1;DOCK8
GO:0070203	regulation of establishment of protein localization to telomere	Biological process	Any process that modulates the frequency, rate or extent of the directed movement of a protein to a specific location in the telomeric region of a chromosome.	55.56% (5/9)	9.65555e-05	4.02	395414;417846;420930;421586;428806	CCT4;CCT2;CCT5;TCP1;CCT7	55.56% (5/9)	1	0	NA	NA
GO:1904816	positive regulation of protein localization to chromosome, telomeric region	Biological process	Any process that activates or increases the frequency, rate or extent of protein localization to chromosome, telomeric region.	55.56% (5/9)	9.65555e-05	4.02	395414;417846;420930;421586;428806	CCT4;CCT2;CCT5;TCP1;CCT7	55.56% (5/9)	1	0	NA	NA
GO:0002696	positive regulation of leukocyte activation	Immunology	Any process that activates or increases the frequency, rate, or extent of leukocyte activation.	19.72% (14/71)	0.000103357	3.99	373939;374229;395485;396062;396181;414741;416476;416918;418727;419106;420086;421340;424316;427348	VAV3;TNFSF13B;CD40LG;CD3E;ITGB2;CD74;CARD11;XBP1;NCK1;GATA3;ZAP70;DUSP10;RIF1;DOCK8	19.72% (14/71)	0.434093	0.36	NA	NA
GO:0042110	T cell activation	Immunology	The change in morphology and behavior of a mature or immature T cell resulting from exposure to a mitogen, cytokine, chemokine, cellular ligand, or an antigen for which it is specific.	18.75% (15/80)	0.000107616	3.97	395485;396062;416249;416476;416918;417438;418727;418852;419106;419173;420086;421340;422400;427348;772032	CD40LG;CD3E;HAVCR1;CARD11;XBP1;PRKAR1A;NCK1;LCP1;GATA3;MAFB;ZAP70;DUSP10;KIAA0922;DOCK8;PTPN22	18.75% (15/80)	0.635904	0.2	NA	NA
GO:0032607	interferon-alpha production	Immunology	The appearance of interferon-alpha due to biosynthesis or secretion following a cellular stimulus, resulting in an increase in its intracellular or extracellular levels.	42.86% (6/14)	0.000114182	3.94	416249;418638;420404;422720;424044;424185	HAVCR1;TLR7;SETD2;TLR3;STAT1;IFIH1	42.86% (6/14)	0.120235	0.92	NA	NA
GO:0032647	regulation of interferon-alpha production	Immunology	Any process that modulates the frequency, rate, or extent of interferon-alpha production.	42.86% (6/14)	0.000114182	3.94	416249;418638;420404;422720;424044;424185	HAVCR1;TLR7;SETD2;TLR3;STAT1;IFIH1	42.86% (6/14)	0.120235	0.92	NA	NA
GO:0080090	regulation of primary metabolic process	Metabolic process	Any process that modulates the frequency, rate or extent of the chemical reactions and pathways within a cell or an organism involving those compounds formed as a part of the normal anabolic and catabolic processes. These processes take place in most, if not all, cells of the organism.	7.8% (177/2269)	0.000132437	3.88	100125976;100857158;100858792;101748909;107049520;373931;374012;374048;374178;374179;378801;378914;395114;395175;395258;395323;395335;395414;395438;395453;395485;395518;395519;395528;395804;395807;395810;395871;395889;395924;395962;396094;396134;396181;396273;396331;396339;396342;396384;396385;396404;396437;396483;396516;396545;414741;414880;415439;415455;415680;415762;415961;415999;416034;416110…	MCPH1;PPP1R15B;LMO1;GRN;ATXN7L3;EGR1;BIRC3;MYOD1;TIMP2;IRF4;STK25;CDKN1A;RHOQ;EBF3;IL15;KDR;CISH;CCT4;LCP2;FGF18;CD40LG;MAFK;MAFF;UBE2J1;PSMC1;NOS2;TEAD3;RAC1;IGF1R;CSNK1A1;FSHR;FGF1;MET;ITGB2;GSC;SEMA4D;TGIF1;TEF;IRF1;IRF8;DDR2;TXN;TIMP3;FGFR1;EIF5A;CD74;LIMS1;FGF7;PDE8A;SF3B3;TSHZ3;ATG7;FAM208A;ZXDC;EDEM1;SPINK5;HAVCR1;LARP1;CARD11;TNRC6A;PDPK1;CIITA;CST7;RNF34;XBP1;PIK3R5;JMJD6;TRIM25;PRKAR1A;…	7.8% (177/2269)	0.00491204	2.31	100125976;100857158;100858792;101748909;107049520;373931;374012;374048;374178;374179;378801;378914;395114;395175;395258;395323;395335;395414;395438;395453;395485;395518;395519;395528;395804;395807;395810;395871;395889;395924;395962;396094;396134;396181;396273;396331;396339;396342;396384;396385;396404;396437;396483;396516;396545;414741;414880;415439;415455;415680;415762;415961;415999;416034;416110…	MCPH1;PPP1R15B;LMO1;GRN;ATXN7L3;EGR1;BIRC3;MYOD1;TIMP2;IRF4;STK25;CDKN1A;RHOQ;EBF3;IL15;KDR;CISH;CCT4;LCP2;FGF18;CD40LG;MAFK;MAFF;UBE2J1;PSMC1;NOS2;TEAD3;RAC1;IGF1R;CSNK1A1;FSHR;FGF1;MET;ITGB2;GSC;SEMA4D;TGIF1;TEF;IRF1;IRF8;DDR2;TXN;TIMP3;FGFR1;EIF5A;CD74;LIMS1;FGF7;PDE8A;SF3B3;TSHZ3;ATG7;FAM208A;ZXDC;EDEM1;SPINK5;HAVCR1;LARP1;CARD11;TNRC6A;PDPK1;CIITA;CST7;RNF34;XBP1;PIK3R5;JMJD6;TRIM25;PRKAR1A;…
GO:0050867	positive regulation of cell activation	Cell activation	Any process that activates or increases the frequency, rate or extent of activation.	18.92% (14/74)	0.000164715	3.78	373939;374229;395485;396062;396181;414741;416476;416918;418727;419106;420086;421340;424316;427348	VAV3;TNFSF13B;CD40LG;CD3E;ITGB2;CD74;CARD11;XBP1;NCK1;GATA3;ZAP70;DUSP10;RIF1;DOCK8	18.92% (14/74)	0.532	0.27	NA	NA
GO:0033077	T cell differentiation in thymus	Immunology	The process in which a precursor cell type acquires the specialized features of a T cell via a differentiation pathway dependent upon transit through the thymus.	50% (5/10)	0.000183196	3.74	396062;419106;419173;420086;422400	CD3E;GATA3;MAFB;ZAP70;KIAA0922	50% (5/10)	0.000183196	3.74	396062;419106;419173;420086;422400	CD3E;GATA3;MAFB;ZAP70;KIAA0922
GO:0070202	regulation of establishment of protein localization to chromosome	Biological process	Any process that modulates the frequency, rate or extent of the directed movement of a protein to a specific location on a chromosome.	50% (5/10)	0.000183196	3.74	395414;417846;420930;421586;428806	CCT4;CCT2;CCT5;TCP1;CCT7	50% (5/10)	1	0	NA	NA
GO:0050776	regulation of immune response	Immunology	Any process that modulates the frequency, rate or extent of the immune response, the immunological reaction of an organism to an immunogenic stimulus.	13.33% (26/195)	0.000186293	3.73	100049618;101748909;373939;374141;395438;396181;396384;416249;416918;416928;417298;418717;418955;419106;419577;420412;422035;422170;422720;423518;424185;424222;424316;428761;429374;772032	FCER1G;GRN;VAV3;TLR2A;LCP2;ITGB2;IRF1;HAVCR1;XBP1;IGLL1;FCN2;IL18R1;PSPC1;GATA3;GPATCH3;MYO1G;BLK;VSIG4;TLR3;PRKCH;IFIH1;XRCC5;RIF1;STAP1;FES;PTPN22	13.33% (26/195)	0.00462788	2.33	100049618;101748909;373939;374141;395438;396181;396384;416249;416918;416928;417298;418717;418955;419106;419577;420412;422035;422170;422720;423518;424185;424222;424316;428761;429374;772032	FCER1G;GRN;VAV3;TLR2A;LCP2;ITGB2;IRF1;HAVCR1;XBP1;IGLL1;FCN2;IL18R1;PSPC1;GATA3;GPATCH3;MYO1G;BLK;VSIG4;TLR3;PRKCH;IFIH1;XRCC5;RIF1;STAP1;FES;PTPN22
GO:0032753	positive regulation of interleukin-4 production	Immunology	Any process that activates or increases the frequency, rate, or extent of interleukin-4 production.	66.67% (4/6)	0.000206523	3.69	374179;395485;416249;419106	IRF4;CD40LG;HAVCR1;GATA3	66.67% (4/6)	0.000206523	3.69	374179;395485;416249;419106	IRF4;CD40LG;HAVCR1;GATA3
GO:0032729	positive regulation of interferon-gamma production	Immunology	Any process that activates or increases the frequency, rate, or extent of interferon-gamma production. Interferon-gamma is also known as type II interferon.	37.5% (6/16)	0.000273351	3.56	396385;418638;418717;422720;424705;772032	IRF8;TLR7;IL18R1;TLR3;IL12RB2;PTPN22	37.5% (6/16)	0.000273351	3.56	396385;418638;418717;422720;424705;772032	IRF8;TLR7;IL18R1;TLR3;IL12RB2;PTPN22
GO:0051171	regulation of nitrogen compound metabolic process	Metabolic process	Any process that modulates the frequency, rate or extent of the chemical reactions and pathways involving nitrogen or nitrogenous compounds.	7.74% (172/2221)	0.000278582	3.56	100125976;100857158;100858792;101748909;107049520;373931;374012;374048;374178;374179;378801;378914;395114;395175;395258;395323;395414;395438;395453;395485;395518;395519;395528;395804;395807;395810;395871;395889;395924;395962;396094;396134;396181;396273;396331;396339;396342;396384;396385;396404;396437;396483;396516;396545;414741;414880;415439;415455;415680;415762;415961;415999;416034;416110;416235…	MCPH1;PPP1R15B;LMO1;GRN;ATXN7L3;EGR1;BIRC3;MYOD1;TIMP2;IRF4;STK25;CDKN1A;RHOQ;EBF3;IL15;KDR;CCT4;LCP2;FGF18;CD40LG;MAFK;MAFF;UBE2J1;PSMC1;NOS2;TEAD3;RAC1;IGF1R;CSNK1A1;FSHR;FGF1;MET;ITGB2;GSC;SEMA4D;TGIF1;TEF;IRF1;IRF8;DDR2;TXN;TIMP3;FGFR1;EIF5A;CD74;LIMS1;FGF7;PDE8A;SF3B3;TSHZ3;ATG7;FAM208A;ZXDC;EDEM1;SPINK5;HAVCR1;LARP1;CARD11;TNRC6A;PDPK1;CIITA;CST7;RNF34;XBP1;PIK3R5;JMJD6;TRIM25;PRKAR1A;NCF1C…	7.74% (172/2221)	0.00917253	2.04	100125976;100857158;100858792;101748909;107049520;373931;374012;374048;374178;374179;378801;378914;395114;395175;395258;395323;395414;395438;395453;395485;395518;395519;395528;395804;395807;395810;395871;395889;395924;395962;396094;396134;396181;396273;396331;396339;396342;396384;396385;396404;396437;396483;396516;396545;414741;414880;415439;415455;415680;415762;415961;415999;416034;416110;416235…	MCPH1;PPP1R15B;LMO1;GRN;ATXN7L3;EGR1;BIRC3;MYOD1;TIMP2;IRF4;STK25;CDKN1A;RHOQ;EBF3;IL15;KDR;CCT4;LCP2;FGF18;CD40LG;MAFK;MAFF;UBE2J1;PSMC1;NOS2;TEAD3;RAC1;IGF1R;CSNK1A1;FSHR;FGF1;MET;ITGB2;GSC;SEMA4D;TGIF1;TEF;IRF1;IRF8;DDR2;TXN;TIMP3;FGFR1;EIF5A;CD74;LIMS1;FGF7;PDE8A;SF3B3;TSHZ3;ATG7;FAM208A;ZXDC;EDEM1;SPINK5;HAVCR1;LARP1;CARD11;TNRC6A;PDPK1;CIITA;CST7;RNF34;XBP1;PIK3R5;JMJD6;TRIM25;PRKAR1A;NCF1C…
GO:0032479	regulation of type I interferon production	Immunology	Any process that modulates the frequency, rate, or extent of interferon type I production. Type I interferons include the interferon-alpha, beta, delta, episilon, zeta, kappa, tau, and omega gene families.	25% (9/36)	0.000282282	3.55	396384;416249;418638;419577;420404;422720;424044;424185;772032	IRF1;HAVCR1;TLR7;GPATCH3;SETD2;TLR3;STAT1;IFIH1;PTPN22	25% (9/36)	0.0840489	1.08	NA	NA
GO:1903037	regulation of leukocyte cell-cell adhesion	Immunology	NA	18.84% (13/69)	0.000293093	3.53	395485;396062;416249;416476;416918;417438;418727;419106;420086;421340;422400;427348;772032	CD40LG;CD3E;HAVCR1;CARD11;XBP1;PRKAR1A;NCK1;GATA3;ZAP70;DUSP10;KIAA0922;DOCK8;PTPN22	18.84% (13/69)	0.00995648	2	395485;396062;416249;416476;416918;417438;418727;419106;420086;421340;422400;427348;772032	CD40LG;CD3E;HAVCR1;CARD11;XBP1;PRKAR1A;NCK1;GATA3;ZAP70;DUSP10;KIAA0922;DOCK8;PTPN22
GO:1904814	regulation of protein localization to chromosome, telomeric region	Biological process	Any process that modulates the frequency, rate or extent of protein localization to chromosome, telomeric region.	45.45% (5/11)	0.000318642	3.5	395414;417846;420930;421586;428806	CCT4;CCT2;CCT5;TCP1;CCT7	45.45% (5/11)	1	0	NA	NA
GO:0032606	type I interferon production	Immunology	The appearance of type I interferon due to biosynthesis or secretion following a cellular stimulus, resulting in an increase in its intracellular or extracellular levels. Type I interferons include the interferon-alpha, beta, delta, episilon, zeta, kappa, tau, and omega gene families.	24.32% (9/37)	0.000352704	3.45	396384;416249;418638;419577;420404;422720;424044;424185;772032	IRF1;HAVCR1;TLR7;GPATCH3;SETD2;TLR3;STAT1;IFIH1;PTPN22	24.32% (9/37)	0.0964232	1.02	NA	NA
GO:0002521	leukocyte differentiation	Immunology	The process in which a relatively unspecialized hemopoietic precursor cell acquires the specialized features of a leukocyte. A leukocyte is an achromatic cell of the myeloid or lymphoid lineages capable of ameboid movement, found in blood or other tissue.	16.85% (15/89)	0.000368094	3.43	395258;395485;395733;396062;414741;416918;419106;419173;420086;421340;422400;422481;426867;429374;769909	IL15;CD40LG;SH2D6;CD3E;CD74;XBP1;GATA3;MAFB;ZAP70;DUSP10;KIAA0922;FBXW7;HCLS1;FES;TNFRSF11A	16.85% (15/89)	0.0746617	1.13	NA	NA
GO:0032481	positive regulation of type I interferon production	Immunology	Any process that activates or increases the frequency, rate, or extent of type I interferon production. Type I interferons include the interferon-alpha, beta, delta, episilon, zeta, kappa, tau, and omega gene families.	30.43% (7/23)	0.000368132	3.43	396384;418638;420404;422720;424044;424185;772032	IRF1;TLR7;SETD2;TLR3;STAT1;IFIH1;PTPN22	30.43% (7/23)	0.225752	0.65	NA	NA
GO:0032212	positive regulation of telomere maintenance via telomerase	Immunology	Any process that activates or increases the frequency, rate or extent of the addition of telomeric repeats by telomerase.	35.29% (6/17)	0.00040031	3.4	395414;417846;420930;421586;424222;428806	CCT4;CCT2;CCT5;TCP1;XRCC5;CCT7	35.29% (6/17)	0.00040031	3.4	395414;417846;420930;421586;424222;428806	CCT4;CCT2;CCT5;TCP1;XRCC5;CCT7
GO:0032727	positive regulation of interferon-alpha production	Immunology	Any process that activates or increases the frequency, rate, or extent of interferon-alpha production.	41.67% (5/12)	0.000518284	3.29	418638;420404;422720;424044;424185	TLR7;SETD2;TLR3;STAT1;IFIH1	41.67% (5/12)	0.000518284	3.29	418638;420404;422720;424044;424185	TLR7;SETD2;TLR3;STAT1;IFIH1
GO:0036474	cell death in response to hydrogen peroxide	Cell activation	Any biological process that results in permanent cessation of all vital functions of a cell upon exposure to hydrogen peroxide (H2O2).	41.67% (5/12)	0.000518284	3.29	378801;396134;396437;415455;769203	STK25;MET;TXN;PDE8A;PYCR1	41.67% (5/12)	0.226437	0.65	NA	NA
GO:0070200	establishment of protein localization to telomere	Biological process	The directed movement of a protein to a specific location in the telomeric region of a chromosome.	41.67% (5/12)	0.000518284	3.29	395414;417846;420930;421586;428806	CCT4;CCT2;CCT5;TCP1;CCT7	41.67% (5/12)	1	0	NA	NA
GO:0050789	regulation of biological process	Biological process	Any process that modulates the frequency, rate or extent of a biological process. Biological processes are regulated by many means; examples include the control of gene expression, protein modification or interaction with a protein or substrate molecule.	7.04% (281/3992)	0.000533241	3.27	100049618;100125976;100857158;100858792;101748909;101751962;107048996;107049520;373931;373939;373960;374012;374048;374141;374178;374179;374229;374259;374270;378801;378914;395114;395175;395255;395258;395323;395335;395382;395414;395438;395453;395485;395489;395518;395519;395528;395614;395733;395789;395804;395807;395810;395871;395889;395924;395962;396062;396094;396134;396181;396273;396291;396331;3963…	FCER1G;MCPH1;PPP1R15B;LMO1;GRN;RITA1;MANF;ATXN7L3;EGR1;VAV3;SMYD1;BIRC3;MYOD1;TLR2A;TIMP2;IRF4;TNFSF13B;CACNB4;IL16;STK25;CDKN1A;RHOQ;EBF3;VEGFD;IL15;KDR;CISH;GPR149;CCT4;LCP2;FGF18;CD40LG;C1H21ORF91;MAFK;MAFF;UBE2J1;IKZF3;SH2D6;RFNG;PSMC1;NOS2;TEAD3;RAC1;IGF1R;CSNK1A1;FSHR;CD3E;FGF1;MET;ITGB2;GSC;PLS1;SEMA4D;TGIF1;TEF;IRF1;IRF8;DDR2;VCL;TXN;TIMP3;S100A10;FGFR1;ATP1B1;EIF5A;CD74;LIMS1;DNAJA4;FGF7…	7.04% (281/3992)	0.420544	0.38	NA	NA
GO:0031325	positive regulation of cellular metabolic process	Metabolic process	Any process that activates or increases the frequency, rate or extent of the chemical reactions and pathways by which individual cells transform chemical substances.	8.17% (119/1456)	0.000552507	3.26	100858792;101748909;107049520;373931;374012;374048;374179;378801;378914;395114;395175;395258;395323;395414;395438;395453;395485;395519;395804;395807;395810;395871;395924;395962;396094;396134;396181;396331;396342;396384;396385;396404;396437;396516;396545;414741;415439;415455;415961;415999;416034;416110;416258;416588;416633;416918;417319;417355;417485;417694;417846;417887;418066;418207;418409;41863…	LMO1;GRN;ATXN7L3;EGR1;BIRC3;MYOD1;IRF4;STK25;CDKN1A;RHOQ;EBF3;IL15;KDR;CCT4;LCP2;FGF18;CD40LG;MAFF;PSMC1;NOS2;TEAD3;RAC1;CSNK1A1;FSHR;FGF1;MET;ITGB2;SEMA4D;TEF;IRF1;IRF8;DDR2;TXN;FGFR1;EIF5A;CD74;FGF7;PDE8A;ATG7;FAM208A;ZXDC;EDEM1;LARP1;PDPK1;CIITA;XBP1;PIK3R5;JMJD6;NCF1C;ABCD2;CCT2;CEP290;PWP1;KRAS;IFT57;TLR7;NCK1;SH3RF3;TDRD3;GATA3;MAFB;NCOA3;ARHGEF10L;CASZ1;GPATCH3;IRF6;MOV10;CCND3;BTG2;ELL;TP…	8.17% (119/1456)	0.0294317	1.53	NA	NA
GO:0051173	positive regulation of nitrogen compound metabolic process	Metabolic process	Any process that activates or increases the frequency, rate or extent of the chemical reactions and pathways involving nitrogen or nitrogenous compounds.	8.23% (114/1386)	0.000595282	3.23	100858792;101748909;107049520;373931;374012;374048;374179;378801;378914;395114;395175;395258;395323;395414;395438;395453;395485;395519;395804;395807;395810;395871;395924;395962;396094;396134;396331;396342;396384;396385;396404;396437;396516;396545;414741;415439;415455;415961;415999;416034;416110;416588;416633;416918;417319;417355;417485;417846;417887;418066;418207;418409;418638;418727;418731;41882…	LMO1;GRN;ATXN7L3;EGR1;BIRC3;MYOD1;IRF4;STK25;CDKN1A;RHOQ;EBF3;IL15;KDR;CCT4;LCP2;FGF18;CD40LG;MAFF;PSMC1;NOS2;TEAD3;RAC1;CSNK1A1;FSHR;FGF1;MET;SEMA4D;TEF;IRF1;IRF8;DDR2;TXN;FGFR1;EIF5A;CD74;FGF7;PDE8A;ATG7;FAM208A;ZXDC;EDEM1;PDPK1;CIITA;XBP1;PIK3R5;JMJD6;NCF1C;CCT2;CEP290;PWP1;KRAS;IFT57;TLR7;NCK1;SH3RF3;TDRD3;GATA3;MAFB;NCOA3;ARHGEF10L;CASZ1;GPATCH3;IRF6;MOV10;CCND3;BTG2;ELL;TP53INP1;CCT5;YTHDF3…	8.23% (114/1386)	0.0340534	1.47	NA	NA
GO:0018108	peptidyl-tyrosine phosphorylation	Biological process	The phosphorylation of peptidyl-tyrosine to form peptidyl-O4'-phospho-L-tyrosine.	13.89% (20/144)	0.000601844	3.22	395258;395323;395889;396181;396404;396516;414741;415439;417485;419364;420086;421998;422035;422481;422711;426867;427850;427947;428761;429374	IL15;KDR;IGF1R;ITGB2;DDR2;FGFR1;CD74;FGF7;NCF1C;ERRFI1;ZAP70;PTK2B;BLK;FBXW7;BANK1;HCLS1;RELN;PTPN6;STAP1;FES	13.89% (20/144)	0.000601844	3.22	395258;395323;395889;396181;396404;396516;414741;415439;417485;419364;420086;421998;422035;422481;422711;426867;427850;427947;428761;429374	IL15;KDR;IGF1R;ITGB2;DDR2;FGFR1;CD74;FGF7;NCF1C;ERRFI1;ZAP70;PTK2B;BLK;FBXW7;BANK1;HCLS1;RELN;PTPN6;STAP1;FES
GO:0009893	positive regulation of metabolic process	Metabolic process	Any process that activates or increases the frequency, rate or extent of the chemical reactions and pathways within a cell or an organism.	8.05% (125/1553)	0.000713143	3.15	100858792;101748909;107049520;373931;374012;374048;374179;378801;378914;395114;395175;395258;395323;395414;395438;395453;395485;395519;395804;395807;395810;395871;395924;395962;396062;396094;396134;396181;396331;396342;396384;396385;396404;396437;396516;396545;414741;414880;415360;415439;415455;415961;415999;416034;416110;416258;416588;416633;416918;417319;417355;417485;417694;417846;417887;41806…	LMO1;GRN;ATXN7L3;EGR1;BIRC3;MYOD1;IRF4;STK25;CDKN1A;RHOQ;EBF3;IL15;KDR;CCT4;LCP2;FGF18;CD40LG;MAFF;PSMC1;NOS2;TEAD3;RAC1;CSNK1A1;FSHR;CD3E;FGF1;MET;ITGB2;SEMA4D;TEF;IRF1;IRF8;DDR2;TXN;FGFR1;EIF5A;CD74;LIMS1;DNAJA4;FGF7;PDE8A;ATG7;FAM208A;ZXDC;EDEM1;LARP1;PDPK1;CIITA;XBP1;PIK3R5;JMJD6;NCF1C;ABCD2;CCT2;CEP290;PWP1;KRAS;IFT57;TLR7;NCK1;SH3RF3;TDRD3;GATA3;MAFB;NCOA3;ARHGEF10L;CASZ1;GPATCH3;IRF6;MOV10…	8.05% (125/1553)	0.0312455	1.51	NA	NA
GO:0060255	regulation of macromolecule metabolic process	Metabolic process	Any process that modulates the frequency, rate or extent of the chemical reactions and pathways involving macromolecules, any molecule of high relative molecular mass, the structure of which essentially comprises the multiple repetition of units derived, actually or conceptually, from molecules of low relative molecular mass.	7.57% (177/2337)	0.00073369	3.13	100125976;100857158;100858792;101748909;107049520;373931;374012;374048;374178;374179;378801;378914;395114;395175;395258;395323;395414;395438;395453;395485;395518;395519;395528;395804;395807;395810;395871;395889;395924;395962;396062;396094;396134;396181;396273;396331;396339;396342;396384;396385;396404;396437;396483;396516;396545;414741;414880;415360;415439;415455;415680;415762;415961;415999;416034…	MCPH1;PPP1R15B;LMO1;GRN;ATXN7L3;EGR1;BIRC3;MYOD1;TIMP2;IRF4;STK25;CDKN1A;RHOQ;EBF3;IL15;KDR;CCT4;LCP2;FGF18;CD40LG;MAFK;MAFF;UBE2J1;PSMC1;NOS2;TEAD3;RAC1;IGF1R;CSNK1A1;FSHR;CD3E;FGF1;MET;ITGB2;GSC;SEMA4D;TGIF1;TEF;IRF1;IRF8;DDR2;TXN;TIMP3;FGFR1;EIF5A;CD74;LIMS1;DNAJA4;FGF7;PDE8A;SF3B3;TSHZ3;ATG7;FAM208A;ZXDC;EDEM1;SPINK5;HAVCR1;LARP1;CARD11;TNRC6A;PDPK1;CIITA;CST7;RNF34;XBP1;TAPBP;PIK3R5;JMJD6;TR…	7.57% (177/2337)	0.0172881	1.76	NA	NA
GO:0018212	peptidyl-tyrosine modification	Biological process	The modification of peptidyl-tyrosine.	13.61% (20/147)	0.00078638	3.1	395258;395323;395889;396181;396404;396516;414741;415439;417485;419364;420086;421998;422035;422481;422711;426867;427850;427947;428761;429374	IL15;KDR;IGF1R;ITGB2;DDR2;FGFR1;CD74;FGF7;NCF1C;ERRFI1;ZAP70;PTK2B;BLK;FBXW7;BANK1;HCLS1;RELN;PTPN6;STAP1;FES	13.61% (20/147)	1	0	NA	NA
GO:0051240	positive regulation of multicellular organismal process	Biological process	Any process that activates or increases the frequency, rate or extent of an organismal process, any of the processes pertinent to the function of an organism above the cellular level; includes the integrated processes of tissues and organs.	9.82% (50/509)	0.000791766	3.1	374048;374179;395258;395323;395453;395485;395489;395962;396094;396134;396291;396331;396384;396385;396404;396516;414741;415439;416249;416476;416588;416918;418573;418638;418717;419106;419208;419577;419589;420086;420404;420962;421340;421364;421998;422688;422720;423518;423960;424044;424185;424316;424705;424770;426846;426867;429374;770043;771952;772032	MYOD1;IRF4;IL15;KDR;FGF18;CD40LG;C1H21ORF91;FSHR;FGF1;MET;PLS1;SEMA4D;IRF1;IRF8;DDR2;FGFR1;CD74;FGF7;HAVCR1;CARD11;PDPK1;XBP1;ATP6AP2;TLR7;IL18R1;GATA3;NCOA3;GPATCH3;LDLRAP1;ZAP70;SETD2;EPB41L4B;DUSP10;VASH2;PTK2B;CAMK2D;TLR3;PRKCH;DOCK1;STAT1;IFIH1;RIF1;IL12RB2;GPC1;LIPG;HCLS1;FES;CCBE1;P2RX7;PTPN22	9.82% (50/509)	0.364123	0.44	NA	NA
GO:0030098	lymphocyte differentiation	Immunology	The process in which a relatively unspecialized precursor cell acquires specialized features of a lymphocyte. A lymphocyte is a leukocyte commonly found in the blood and lymph that has the characteristics of a large nucleus, a neutral staining cytoplasm, and prominent heterochromatin.	21.95% (9/41)	0.000794253	3.1	395485;395733;396062;416918;419106;419173;420086;421340;422400	CD40LG;SH2D6;CD3E;XBP1;GATA3;MAFB;ZAP70;DUSP10;KIAA0922	21.95% (9/41)	0.441745	0.35	NA	NA
GO:0050870	positive regulation of T cell activation	Immunology	Any process that activates or increases the frequency, rate or extent of T cell activation.	21.95% (9/41)	0.000794253	3.1	395485;396062;416476;416918;418727;419106;420086;421340;427348	CD40LG;CD3E;CARD11;XBP1;NCK1;GATA3;ZAP70;DUSP10;DOCK8	21.95% (9/41)	0.0403989	1.39	NA	NA
GO:0010604	positive regulation of macromolecule metabolic process	Metabolic process	Any process that increases the frequency, rate or extent of the chemical reactions and pathways involving macromolecules, any molecule of high relative molecular mass, the structure of which essentially comprises the multiple repetition of units derived, actually or conceptually, from molecules of low relative molecular mass.	8.11% (118/1455)	0.000806169	3.09	100858792;101748909;107049520;373931;374012;374048;374179;378801;378914;395114;395175;395258;395323;395414;395438;395453;395485;395519;395804;395810;395871;395924;395962;396062;396094;396134;396331;396342;396384;396385;396404;396437;396516;396545;414741;414880;415360;415439;415455;415961;415999;416034;416110;416258;416588;416633;416918;417319;417355;417485;417846;417887;418066;418207;418409;41863…	LMO1;GRN;ATXN7L3;EGR1;BIRC3;MYOD1;IRF4;STK25;CDKN1A;RHOQ;EBF3;IL15;KDR;CCT4;LCP2;FGF18;CD40LG;MAFF;PSMC1;TEAD3;RAC1;CSNK1A1;FSHR;CD3E;FGF1;MET;SEMA4D;TEF;IRF1;IRF8;DDR2;TXN;FGFR1;EIF5A;CD74;LIMS1;DNAJA4;FGF7;PDE8A;ATG7;FAM208A;ZXDC;EDEM1;LARP1;PDPK1;CIITA;XBP1;PIK3R5;JMJD6;NCF1C;CCT2;CEP290;PWP1;KRAS;IFT57;TLR7;NCK1;SH3RF3;TDRD3;GATA3;MAFB;NCOA3;ARHGEF10L;CASZ1;GPATCH3;IRF6;MOV10;CCND3;BTG2;ELL;T…	8.11% (118/1455)	0.0384303	1.42	NA	NA
GO:0032633	interleukin-4 production	Immunology	The appearance of interleukin-4 due to biosynthesis or secretion following a cellular stimulus, resulting in an increase in its intracellular or extracellular levels.	50% (4/8)	0.00087084	3.06	374179;395485;416249;419106	IRF4;CD40LG;HAVCR1;GATA3	50% (4/8)	1	0	NA	NA
GO:0032673	regulation of interleukin-4 production	Immunology	Any process that modulates the frequency, rate, or extent of interleukin-4 production.	50% (4/8)	0.00087084	3.06	374179;395485;416249;419106	IRF4;CD40LG;HAVCR1;GATA3	50% (4/8)	1	0	NA	NA
GO:1901032	negative regulation of response to reactive oxygen species	Metabolic process	NA	50% (4/8)	0.00087084	3.06	396134;396437;415455;769203	MET;TXN;PDE8A;PYCR1	50% (4/8)	1	0	NA	NA
GO:1903206	negative regulation of hydrogen peroxide-induced cell death	Immunology	NA	50% (4/8)	0.00087084	3.06	396134;396437;415455;769203	MET;TXN;PDE8A;PYCR1	50% (4/8)	0.00087084	3.06	396134;396437;415455;769203	MET;TXN;PDE8A;PYCR1
GO:2001039	negative regulation of cellular response to drug	Immunology	Any process that stops, prevents or reduces the frequency, rate or extent of cellular response to drug.	50% (4/8)	0.00087084	3.06	396134;396437;415455;769203	MET;TXN;PDE8A;PYCR1	50% (4/8)	1	0	NA	NA
GO:0002253	activation of immune response	Immunology	Any process that initiates an immune response.	14.41% (17/118)	0.0010063	3	373939;374141;395438;416928;417298;418955;419106;419577;420412;422035;422170;422720;423518;424185;424222;428761;772032	VAV3;TLR2A;LCP2;IGLL1;FCN2;PSPC1;GATA3;GPATCH3;MYO1G;BLK;VSIG4;TLR3;PRKCH;IFIH1;XRCC5;STAP1;PTPN22	14.41% (17/118)	0.0324717	1.49	NA	NA
GO:0019222	regulation of metabolic process	Immunology	Any process that modulates the frequency, rate or extent of the chemical reactions and pathways within a cell or an organism.	7.46% (187/2507)	0.00104388	2.98	100125976;100857158;100858792;101748909;107049520;373931;374012;374048;374178;374179;378801;378914;395114;395175;395258;395323;395335;395414;395438;395453;395485;395518;395519;395528;395804;395807;395810;395871;395889;395924;395962;396062;396094;396134;396181;396273;396331;396339;396342;396384;396385;396404;396437;396483;396516;396545;414741;414880;415360;415439;415455;415680;415762;415961;415999…	MCPH1;PPP1R15B;LMO1;GRN;ATXN7L3;EGR1;BIRC3;MYOD1;TIMP2;IRF4;STK25;CDKN1A;RHOQ;EBF3;IL15;KDR;CISH;CCT4;LCP2;FGF18;CD40LG;MAFK;MAFF;UBE2J1;PSMC1;NOS2;TEAD3;RAC1;IGF1R;CSNK1A1;FSHR;CD3E;FGF1;MET;ITGB2;GSC;SEMA4D;TGIF1;TEF;IRF1;IRF8;DDR2;TXN;TIMP3;FGFR1;EIF5A;CD74;LIMS1;DNAJA4;FGF7;PDE8A;SF3B3;TSHZ3;ATG7;FAM208A;ZXDC;EDEM1;SPINK5;HAVCR1;LARP1;CARD11;TNRC6A;PDPK1;CIITA;CST7;RNF34;XBP1;TAPBP;FKBP15;PIK…	7.46% (187/2507)	0.888395	0.05	NA	NA
GO:1902105	regulation of leukocyte differentiation	Immunology	NA	19.61% (10/51)	0.00105208	2.98	414741;416918;419106;419173;420086;421340;422400;422481;426867;429374	CD74;XBP1;GATA3;MAFB;ZAP70;DUSP10;KIAA0922;FBXW7;HCLS1;FES	19.61% (10/51)	0.0393995	1.4	NA	NA
GO:0048518	positive regulation of biological process	Biological process	Any process that activates or increases the frequency, rate or extent of a biological process. Biological processes are regulated by many means; examples include the control of gene expression, protein modification or interaction with a protein or substrate molecule.	7.49% (182/2431)	0.00108121	2.97	100858792;101748909;107049520;373931;373939;373960;374012;374048;374141;374179;374229;378801;378914;395114;395175;395255;395258;395323;395414;395438;395453;395485;395489;395519;395733;395804;395807;395810;395871;395889;395924;395962;396062;396094;396134;396181;396291;396331;396342;396384;396385;396404;396437;396483;396506;396516;396529;396545;414741;414880;415360;415439;415455;415479;415961;41599…	LMO1;GRN;ATXN7L3;EGR1;VAV3;SMYD1;BIRC3;MYOD1;TLR2A;IRF4;TNFSF13B;STK25;CDKN1A;RHOQ;EBF3;VEGFD;IL15;KDR;CCT4;LCP2;FGF18;CD40LG;C1H21ORF91;MAFF;SH2D6;PSMC1;NOS2;TEAD3;RAC1;IGF1R;CSNK1A1;FSHR;CD3E;FGF1;MET;ITGB2;PLS1;SEMA4D;TEF;IRF1;IRF8;DDR2;TXN;TIMP3;S100A10;FGFR1;ATP1B1;EIF5A;CD74;LIMS1;DNAJA4;FGF7;PDE8A;ABHD17C;ATG7;FAM208A;ZXDC;EDEM1;HAVCR1;LARP1;CARD11;PDPK1;CIITA;IL15RA;ORAI1;XBP1;IGLL1;FCN2;…	7.49% (182/2431)	0.358378	0.45	NA	NA
GO:0050778	positive regulation of immune response	Immunology	Any process that activates or increases the frequency, rate or extent of the immune response, the immunological reaction of an organism to an immunogenic stimulus.	12.96% (21/162)	0.00111038	2.95	373939;374141;395438;396181;416918;416928;417298;418717;418955;419106;419577;420412;422035;422170;422720;423518;424185;424222;424316;428761;772032	VAV3;TLR2A;LCP2;ITGB2;XBP1;IGLL1;FCN2;IL18R1;PSPC1;GATA3;GPATCH3;MYO1G;BLK;VSIG4;TLR3;PRKCH;IFIH1;XRCC5;RIF1;STAP1;PTPN22	12.96% (21/162)	0.0263823	1.58	NA	NA
GO:1904358	positive regulation of telomere maintenance via telomere lengthening	Immunology	NA	28.57% (6/21)	0.00141609	2.85	395414;417846;420930;421586;424222;428806	CCT4;CCT2;CCT5;TCP1;XRCC5;CCT7	28.57% (6/21)	1	0	NA	NA
GO:0031323	regulation of cellular metabolic process	Metabolic process	Any process that modulates the frequency, rate or extent of the chemical reactions and pathways by which individual cells transform chemical substances.	7.48% (177/2366)	0.00142487	2.85	100125976;100857158;100858792;101748909;107049520;373931;374012;374048;374178;374179;378801;378914;395114;395175;395258;395323;395335;395414;395438;395453;395485;395518;395519;395528;395804;395807;395810;395871;395889;395924;395962;396094;396134;396181;396273;396331;396339;396342;396384;396385;396404;396437;396483;396516;396545;414741;414880;415439;415455;415762;415961;415999;416034;416110;416235…	MCPH1;PPP1R15B;LMO1;GRN;ATXN7L3;EGR1;BIRC3;MYOD1;TIMP2;IRF4;STK25;CDKN1A;RHOQ;EBF3;IL15;KDR;CISH;CCT4;LCP2;FGF18;CD40LG;MAFK;MAFF;UBE2J1;PSMC1;NOS2;TEAD3;RAC1;IGF1R;CSNK1A1;FSHR;FGF1;MET;ITGB2;GSC;SEMA4D;TGIF1;TEF;IRF1;IRF8;DDR2;TXN;TIMP3;FGFR1;EIF5A;CD74;LIMS1;FGF7;PDE8A;TSHZ3;ATG7;FAM208A;ZXDC;EDEM1;SPINK5;HAVCR1;LARP1;CARD11;TNRC6A;PDPK1;CIITA;CST7;RNF34;XBP1;FKBP15;PIK3R5;JMJD6;TRIM25;PRKAR1A…	7.48% (177/2366)	0.0277461	1.56	NA	NA
GO:0001817	regulation of cytokine production	Immunology	Any process that modulates the frequency, rate, or extent of production of a cytokine.	11.85% (25/211)	0.00145435	2.84	374141;374179;395258;395485;395807;395871;396384;396385;396516;414741;416249;416476;418573;418638;418717;419106;419577;420404;422720;424044;424185;424705;770043;771952;772032	TLR2A;IRF4;IL15;CD40LG;NOS2;RAC1;IRF1;IRF8;FGFR1;CD74;HAVCR1;CARD11;ATP6AP2;TLR7;IL18R1;GATA3;GPATCH3;SETD2;TLR3;STAT1;IFIH1;IL12RB2;CCBE1;P2RX7;PTPN22	11.85% (25/211)	0.485898	0.31	NA	NA
GO:0050794	regulation of cellular process	Cell activation	Any process that modulates the frequency, rate or extent of a cellular process, any of those that are carried out at the cellular level, but are not necessarily restricted to a single cell. For example, cell communication occurs among more than one cell, but occurs at the cellular level.	7.03% (264/3755)	0.00146878	2.83	100049618;100125976;100857158;100858792;101748909;101751962;107048996;107049520;373931;373939;373960;374012;374048;374141;374178;374179;374229;378801;378914;395114;395175;395255;395258;395323;395335;395382;395414;395438;395453;395485;395489;395518;395519;395528;395614;395733;395789;395804;395807;395810;395871;395889;395924;395962;396062;396094;396134;396181;396273;396291;396331;396339;396342;3963…	FCER1G;MCPH1;PPP1R15B;LMO1;GRN;RITA1;MANF;ATXN7L3;EGR1;VAV3;SMYD1;BIRC3;MYOD1;TLR2A;TIMP2;IRF4;TNFSF13B;STK25;CDKN1A;RHOQ;EBF3;VEGFD;IL15;KDR;CISH;GPR149;CCT4;LCP2;FGF18;CD40LG;C1H21ORF91;MAFK;MAFF;UBE2J1;IKZF3;SH2D6;RFNG;PSMC1;NOS2;TEAD3;RAC1;IGF1R;CSNK1A1;FSHR;CD3E;FGF1;MET;ITGB2;GSC;PLS1;SEMA4D;TGIF1;TEF;IRF1;IRF8;DDR2;VCL;TXN;TIMP3;S100A10;FGFR1;ATP1B1;EIF5A;CD74;LIMS1;DNAJA4;FGF7;PDE8A;TSHZ3…	7.03% (264/3755)	0.156255	0.81	NA	NA
GO:1902914	regulation of protein polyubiquitination	Biological process	NA	44.44% (4/9)	0.00149027	2.83	374012;424332;424785;772032	BIRC3;MARCH7;TRIP12;PTPN22	44.44% (4/9)	1	0	NA	NA
GO:0048583	regulation of response to stimulus	Cell activation	Any process that modulates the frequency, rate or extent of a response to a stimulus. Response to stimulus is a change in state or activity of a cell or an organism (in terms of movement, secretion, enzyme production, gene expression, etc.) as a result of a stimulus.	8.07% (111/1376)	0.00150448	2.82	100049618;101748909;101751962;107048996;373939;374012;374141;378801;395255;395323;395335;395438;395453;395485;395528;395733;395789;395807;395871;395889;395924;395962;396094;396134;396181;396331;396384;396437;396483;396516;414741;414880;415455;416000;416110;416249;416424;416588;416843;416918;416928;416956;417032;417298;417319;417401;417485;417529;417836;418044;418167;418471;418573;418638;418717;41…	FCER1G;GRN;RITA1;MANF;VAV3;BIRC3;TLR2A;STK25;VEGFD;KDR;CISH;LCP2;FGF18;CD40LG;UBE2J1;SH2D6;RFNG;NOS2;RAC1;IGF1R;CSNK1A1;FSHR;FGF1;MET;ITGB2;SEMA4D;IRF1;TXN;TIMP3;FGFR1;CD74;LIMS1;PDE8A;ARHGEF3;EDEM1;HAVCR1;BFAR;PDPK1;RNF34;XBP1;IGLL1;DEPDC5;SLC8B1;FCN2;PIK3R5;TRIM25;NCF1C;RFFL;HELB;RAC2;USP41;USP25;ATP6AP2;TLR7;IL18R1;NCK1;SH3RF3;PSPC1;GATA3;GGT7;GID8;ERRFI1;NPHP4;GPATCH3;IL10RA;DYRK3;SETD2;MYO1G…	8.07% (111/1376)	0.495544	0.3	NA	NA
GO:0030097	hemopoiesis	Immunology	The process whose specific outcome is the progression of the myeloid and lymphoid derived organ/tissue systems of the blood and other parts of the body over time, from formation to the mature structure. The site of hemopoiesis is variable during development, but occurs primarily in bone marrow or kidney in many adult vertebrates.	12.65% (21/166)	0.00151929	2.82	395258;395485;395733;396062;396385;414741;416918;419106;419173;419846;420086;421340;421998;422400;422481;424044;424671;426867;429269;429374;769909	IL15;CD40LG;SH2D6;CD3E;IRF8;CD74;XBP1;GATA3;MAFB;DYRK3;ZAP70;DUSP10;PTK2B;KIAA0922;FBXW7;STAT1;MYSM1;HCLS1;MKNK2;FES;TNFRSF11A	12.65% (21/166)	0.0755317	1.12	NA	NA
GO:1905897	regulation of response to endoplasmic reticulum stress	Cell activation	Any process that modulates the frequency, rate or extent of response to endoplasmic reticulum stress.	20% (9/45)	0.00160742	2.79	107048996;395528;416110;416424;416918;418471;418727;422779;427454	MANF;UBE2J1;EDEM1;BFAR;XBP1;USP25;NCK1;TMEM33;UBQLN1	20% (9/45)	0.00160742	2.79	107048996;395528;416110;416424;416918;418471;418727;422779;427454	MANF;UBE2J1;EDEM1;BFAR;XBP1;USP25;NCK1;TMEM33;UBQLN1
GO:0050918	positive chemotaxis	Locomotion of cells	The directed movement of a motile cell or organism towards a higher concentration of a chemical.	27.27% (6/22)	0.00184568	2.73	395255;395323;396134;414875;415439;422573	VEGFD;KDR;MET;AvBD8;FGF7;VEGFC	27.27% (6/22)	0.00184568	2.73	395255;395323;396134;414875;415439;422573	VEGFD;KDR;MET;AvBD8;FGF7;VEGFC
GO:1903706	regulation of hemopoiesis	Immunology	NA	15.48% (13/84)	0.00201331	2.7	414741;416918;419106;419173;420086;421340;421998;422400;422481;424044;424671;426867;429374	CD74;XBP1;GATA3;MAFB;ZAP70;DUSP10;PTK2B;KIAA0922;FBXW7;STAT1;MYSM1;HCLS1;FES	15.48% (13/84)	0.0388164	1.41	NA	NA
GO:0042127	regulation of cell proliferation	Cell activation	Any process that modulates the frequency, rate or extent of cell proliferation.	9.36% (51/545)	0.00206862	2.68	101748909;373939;374229;378914;395323;395453;395485;395889;396062;396094;396384;396516;396545;414741;414880;415439;416588;416918;417438;417804;418173;418207;418727;419106;419235;419589;419863;419932;420549;420962;421364;421470;421998;422400;423463;423518;423690;424044;424222;424243;424332;424770;424934;425630;427022;427244;427446;427947;428703;429374;772032	GRN;VAV3;TNFSF13B;CDKN1A;KDR;FGF18;CD40LG;IGF1R;CD3E;FGF1;IRF1;FGFR1;EIF5A;CD74;LIMS1;FGF7;PDPK1;XBP1;PRKAR1A;ARID2;RERG;KRAS;NCK1;GATA3;GID8;LDLRAP1;IRF6;BTG2;KRIT1;EPB41L4B;VASH2;STRN;PTK2B;KIAA0922;HSP90AA1;PRKCH;TET1;STAT1;XRCC5;EAF2;MARCH7;GPC1;DIS3L2;CDCA7;DNAJB2;FXN;OSMR;PTPN6;FOXO4;FES;PTPN22	9.36% (51/545)	0.0189647	1.72	NA	NA
GO:0030217	T cell differentiation	Immunology	The process in which a precursor cell type acquires characteristics of a more mature T-cell. A T cell is a type of lymphocyte whose definin characteristic is the expression of a T cell receptor complex.	23.33% (7/30)	0.00208675	2.68	396062;416918;419106;419173;420086;421340;422400	CD3E;XBP1;GATA3;MAFB;ZAP70;DUSP10;KIAA0922	23.33% (7/30)	1	0	NA	NA
GO:0048584	positive regulation of response to stimulus	Biological process	Any process that activates, maintains or increases the rate of a response to a stimulus. Response to stimulus is a change in state or activity of a cell or an organism (in terms of movement, secretion, enzyme production, gene expression, etc.) as a result of a stimulus.	8.78% (67/763)	0.00216877	2.66	373939;374012;374141;378801;395255;395323;395438;395453;395485;395733;395871;395962;396094;396134;396181;396331;396483;396516;414741;414880;415455;416110;416918;416928;417298;417319;417401;417485;418044;418573;418638;418717;418731;418955;419106;419235;419577;419771;420412;421369;421998;422035;422170;422481;422573;422608;422720;422779;423518;423790;424185;424222;424316;425241;426284;426771;426867;…	VAV3;BIRC3;TLR2A;STK25;VEGFD;KDR;LCP2;FGF18;CD40LG;SH2D6;RAC1;FSHR;FGF1;MET;ITGB2;SEMA4D;TIMP3;FGFR1;CD74;LIMS1;PDE8A;EDEM1;XBP1;IGLL1;FCN2;PIK3R5;TRIM25;NCF1C;RAC2;ATP6AP2;TLR7;IL18R1;SH3RF3;PSPC1;GATA3;GID8;GPATCH3;IL10RA;MYO1G;ATF3;PTK2B;BLK;VSIG4;FBXW7;VEGFC;FAM175A;TLR3;TMEM33;PRKCH;IFIT5;IFIH1;XRCC5;RIF1;DIRAS2;TBL1XR1;ADGRA2;HCLS1;RICTOR;UBQLN1;RELN;PTPN6;STAP1;GADD45A;TNFRSF11A;CCBE1;C22H…	8.78% (67/763)	0.0828807	1.08	NA	NA
GO:0002520	immune system development	Immunology	The process whose specific outcome is the progression of an organismal system whose objective is to provide calibrated responses by an organism to a potential internal or invasive threat, over time, from its formation to the mature structure. A system is a regularly interacting or interdependent group of organs or tissues that work together to carry out a given biological process.	11.86% (23/194)	0.00221008	2.66	395258;395485;395733;396062;396385;414741;416249;416918;419106;419173;419846;420086;421340;421998;422400;422481;424044;424316;424671;426867;429269;429374;769909	IL15;CD40LG;SH2D6;CD3E;IRF8;CD74;HAVCR1;XBP1;GATA3;MAFB;DYRK3;ZAP70;DUSP10;PTK2B;KIAA0922;FBXW7;STAT1;RIF1;MYSM1;HCLS1;MKNK2;FES;TNFRSF11A	11.86% (23/194)	0.0794313	1.1	NA	NA
GO:0002263	cell activation involved in immune response	Immunology	A change in the morphology or behavior of a cell resulting from exposure to an activating factor such as a cellular or soluble ligand, leading to the initiation or perpetuation of an immune response.	19.15% (9/47)	0.00221145	2.66	395485;396181;416249;416918;418852;419106;424316;429374;771032	CD40LG;ITGB2;HAVCR1;XBP1;LCP1;GATA3;RIF1;FES;C22H8ORF4	19.15% (9/47)	0.167847	0.78	NA	NA
GO:1900044	regulation of protein K63-linked ubiquitination	Biological process	NA	60% (3/5)	0.00222532	2.65	374012;424785;772032	BIRC3;TRIP12;PTPN22	60% (3/5)	0.00222532	2.65	374012;424785;772032	BIRC3;TRIP12;PTPN22
GO:0065007	biological regulation	Biological process	Any process that modulates a measurable attribute of any biological process, quality or function.	6.88% (292/4243)	0.00230969	2.64	100049618;100125976;100857158;100858792;101748909;101751962;107048996;107049520;373931;373939;373960;374012;374048;374141;374178;374179;374229;374259;374266;374270;378801;378914;395114;395175;395255;395258;395313;395323;395335;395382;395414;395438;395453;395485;395489;395518;395519;395528;395614;395707;395733;395789;395804;395807;395810;395871;395889;395924;395962;396062;396066;396094;396134;3961…	FCER1G;MCPH1;PPP1R15B;LMO1;GRN;RITA1;MANF;ATXN7L3;EGR1;VAV3;SMYD1;BIRC3;MYOD1;TLR2A;TIMP2;IRF4;TNFSF13B;CACNB4;XIRP1;IL16;STK25;CDKN1A;RHOQ;EBF3;VEGFD;IL15;MX1;KDR;CISH;GPR149;CCT4;LCP2;FGF18;CD40LG;C1H21ORF91;MAFK;MAFF;UBE2J1;IKZF3;ATP2A3;SH2D6;RFNG;PSMC1;NOS2;TEAD3;RAC1;IGF1R;CSNK1A1;FSHR;CD3E;AANAT;FGF1;MET;ITGB2;GSC;PLS1;SEMA4D;TGIF1;TEF;IRF1;IRF8;DDR2;VCL;TXN;TIMP3;S100A10;FGFR1;ATP1B1;EIF5A…	6.88% (292/4243)	0.519896	0.28	NA	NA
GO:0045580	regulation of T cell differentiation	Immunology	Any process that modulates the frequency, rate or extent of T cell differentiation.	31.25% (5/16)	0.00231854	2.63	416918;419106;420086;421340;422400	XBP1;GATA3;ZAP70;DUSP10;KIAA0922	31.25% (5/16)	0.319761	0.5	NA	NA
GO:0070199	establishment of protein localization to chromosome	Biological process	The directed movement of a protein to a specific location on a chromosome.	31.25% (5/16)	0.00231854	2.63	395414;417846;420930;421586;428806	CCT4;CCT2;CCT5;TCP1;CCT7	31.25% (5/16)	1	0	NA	NA
GO:0045582	positive regulation of T cell differentiation	Immunology	Any process that activates or increases the frequency, rate or extent of T cell differentiation.	40% (4/10)	0.00236165	2.63	416918;419106;420086;421340	XBP1;GATA3;ZAP70;DUSP10	40% (4/10)	0.00236165	2.63	416918;419106;420086;421340	XBP1;GATA3;ZAP70;DUSP10
GO:0048002	antigen processing and presentation of peptide antigen	Immunology	The process in which an antigen-presenting cell expresses peptide antigen in association with an MHC protein complex on its cell surface, including proteolysis and transport steps for the peptide antigen both prior to and following assembly with the MHC protein complex. The peptide antigen is typically, but not always, processed from an endogenous or exogenous protein.	40% (4/10)	0.00236165	2.63	417050;425657;427727;427728	DMA;CTSS;TAP1;TAP2	40% (4/10)	0.00236165	2.63	417050;425657;427727;427728	DMA;CTSS;TAP1;TAP2
GO:1903205	regulation of hydrogen peroxide-induced cell death	Cell activation	NA	40% (4/10)	0.00236165	2.63	396134;396437;415455;769203	MET;TXN;PDE8A;PYCR1	40% (4/10)	1	0	NA	NA
GO:0048534	hematopoietic or lymphoid organ development	Immunology	The process whose specific outcome is the progression of any organ involved in hematopoiesis (also known as hemopoiesis) or lymphoid cell activation over time, from its formation to the mature structure. Such development includes differentiation of resident cell types (stromal cells) and of migratory cell types dependent on the unique microenvironment afforded by the organ for their proper differ…	12.21% (21/172)	0.00237037	2.63	395258;395485;395733;396062;396385;414741;416918;419106;419173;419846;420086;421340;421998;422400;422481;424044;424671;426867;429269;429374;769909	IL15;CD40LG;SH2D6;CD3E;IRF8;CD74;XBP1;GATA3;MAFB;DYRK3;ZAP70;DUSP10;PTK2B;KIAA0922;FBXW7;STAT1;MYSM1;HCLS1;MKNK2;FES;TNFRSF11A	12.21% (21/172)	0.0969124	1.01	NA	NA
GO:0048522	positive regulation of cellular process	Cell activation	Any process that activates or increases the frequency, rate or extent of a cellular process, any of those that are carried out at the cellular level, but are not necessarily restricted to a single cell. For example, cell communication occurs among more than one cell, but occurs at the cellular level.	7.48% (165/2206)	0.00244815	2.61	100858792;101748909;107049520;373931;373939;373960;374012;374048;374179;374229;378801;378914;395114;395175;395255;395258;395323;395414;395438;395453;395485;395489;395519;395733;395804;395807;395810;395871;395889;395924;395962;396062;396094;396134;396181;396331;396342;396384;396385;396404;396437;396483;396506;396516;396529;396545;414741;414880;415439;415455;415961;415999;416034;416110;416249;41625…	LMO1;GRN;ATXN7L3;EGR1;VAV3;SMYD1;BIRC3;MYOD1;IRF4;TNFSF13B;STK25;CDKN1A;RHOQ;EBF3;VEGFD;IL15;KDR;CCT4;LCP2;FGF18;CD40LG;C1H21ORF91;MAFF;SH2D6;PSMC1;NOS2;TEAD3;RAC1;IGF1R;CSNK1A1;FSHR;CD3E;FGF1;MET;ITGB2;SEMA4D;TEF;IRF1;IRF8;DDR2;TXN;TIMP3;S100A10;FGFR1;ATP1B1;EIF5A;CD74;LIMS1;FGF7;PDE8A;ATG7;FAM208A;ZXDC;EDEM1;HAVCR1;LARP1;CARD11;PDPK1;CIITA;IL15RA;XBP1;PIK3R5;JMJD6;TRIM25;NCF1C;ABCD2;CCT2;CEP290…	7.48% (165/2206)	0.23372	0.63	NA	NA
GO:0044260	cellular macromolecule metabolic process	Metabolic process	The chemical reactions and pathways involving macromolecules, any molecule of high relative molecular mass, the structure of which essentially comprises the multiple repetition of units derived, actually or conceptually, from molecules of low relative molecular mass, as carried out by individual cells.	7.14% (227/3179)	0.00246132	2.61	100125976;100857158;100858792;101747413;101748909;107049520;373931;374012;374048;374158;374178;374179;378801;378914;395071;395114;395175;395258;395313;395323;395335;395414;395438;395453;395485;395518;395519;395528;395789;395804;395807;395810;395871;395889;395924;395962;396066;396094;396134;396181;396273;396331;396339;396342;396384;396385;396404;396437;396483;396516;396545;404750;414741;414880;415…	MCPH1;PPP1R15B;LMO1;EIF3G;GRN;ATXN7L3;EGR1;BIRC3;MYOD1;DFFB;TIMP2;IRF4;STK25;CDKN1A;FUT11;RHOQ;EBF3;IL15;MX1;KDR;CISH;CCT4;LCP2;FGF18;CD40LG;MAFK;MAFF;UBE2J1;RFNG;PSMC1;NOS2;TEAD3;RAC1;IGF1R;CSNK1A1;FSHR;AANAT;FGF1;MET;ITGB2;GSC;SEMA4D;TGIF1;TEF;IRF1;IRF8;DDR2;TXN;TIMP3;FGFR1;EIF5A;ATG4B;CD74;LIMS1;FGF7;PDE8A;ABHD17C;TSHZ3;ATG7;FAM208A;DNASE1L3;ZXDC;EDEM1;SPINK5;HAVCR1;LARP1;GALNT10;BFAR;CARD11;N…	7.14% (227/3179)	0.0724368	1.14	NA	NA
GO:1902107	positive regulation of leukocyte differentiation	Immunology	NA	22.58% (7/31)	0.00255287	2.59	414741;416918;419106;420086;421340;426867;429374	CD74;XBP1;GATA3;ZAP70;DUSP10;HCLS1;FES	22.58% (7/31)	0.138571	0.86	NA	NA
GO:0065009	regulation of molecular function	Biological process	Any process that modulates the frequency, rate or extent of a molecular function, an elemental biological activity occurring at the molecular level, such as catalysis or binding.	8.29% (86/1037)	0.00271604	2.57	101748909;373939;374012;374178;374259;374266;378914;395335;395414;395438;395453;395485;395733;395807;395889;395924;395962;396094;396134;396331;396404;396437;396483;396506;396516;396529;414741;414880;416235;416249;416476;416588;416716;416843;416845;417267;417319;417401;417438;417485;417529;417846;418409;418717;418827;419106;419364;419451;419589;419928;420124;421340;421586;421998;422182;422462;4224…	GRN;VAV3;BIRC3;TIMP2;CACNB4;XIRP1;CDKN1A;CISH;CCT4;LCP2;FGF18;CD40LG;SH2D6;NOS2;IGF1R;CSNK1A1;FSHR;FGF1;MET;SEMA4D;DDR2;TXN;TIMP3;S100A10;FGFR1;ATP1B1;CD74;LIMS1;SPINK5;HAVCR1;CARD11;PDPK1;CST7;RNF34;ORAI1;FKBP15;PIK3R5;TRIM25;PRKAR1A;NCF1C;RFFL;CCT2;IFT57;IL18R1;SUGT1;GATA3;ERRFI1;DFFA;LDLRAP1;CCND3;ELL;DUSP10;TCP1;PTK2B;HDAC8;ABCE1;FBXW7;WRN;CAMK2D;PPARGC1A;SPRED1;GPR65;HSP90AA1;TRAF3;PRKCH;DNA…	8.29% (86/1037)	0.0309928	1.51	NA	NA
GO:0002768	immune response-regulating cell surface receptor signaling pathway	Immunology	A series of molecular signals initiated by the binding of an extracellular ligand to a receptor on the surface of the target cell capable of activating, perpetuating, or inhibiting an immune response.	18.37% (9/49)	0.00298359	2.53	100049618;373939;395438;419106;420412;422035;423518;428761;772032	FCER1G;VAV3;LCP2;GATA3;MYO1G;BLK;PRKCH;STAP1;PTPN22	18.37% (9/49)	0.174459	0.76	NA	NA
GO:1903039	positive regulation of leukocyte cell-cell adhesion	Immunology	NA	18.37% (9/49)	0.00298359	2.53	395485;396062;416476;416918;418727;419106;420086;421340;427348	CD40LG;CD3E;CARD11;XBP1;NCK1;GATA3;ZAP70;DUSP10;DOCK8	18.37% (9/49)	0.0918476	1.04	NA	NA
GO:0002285	lymphocyte activation involved in immune response	Immunology	A change in morphology and behavior of a lymphocyte resulting from exposure to a specific antigen, mitogen, cytokine, chemokine, cellular ligand, or soluble factor, leading to the initiation or perpetuation of an immune response.	25% (6/24)	0.0029922	2.52	395485;416249;416918;418852;419106;424316	CD40LG;HAVCR1;XBP1;LCP1;GATA3;RIF1	25% (6/24)	0.0029922	2.52	395485;416249;416918;418852;419106;424316	CD40LG;HAVCR1;XBP1;LCP1;GATA3;RIF1
GO:0051246	regulation of protein metabolic process	Biological process	Any process that modulates the frequency, rate or extent of the chemical reactions and pathways involving a protein.	8.15% (93/1141)	0.00300329	2.52	100857158;101748909;373931;374012;374178;374179;378801;378914;395258;395323;395438;395453;395485;395528;395804;395871;395889;395924;395962;396094;396181;396331;396404;396437;396483;396516;396545;414741;415439;415455;415680;415961;416110;416235;416258;416570;416588;416716;416843;417319;417438;417485;417529;418207;418409;418471;418573;418638;418727;418731;419106;419364;419872;419928;419932;421044;4…	PPP1R15B;GRN;EGR1;BIRC3;TIMP2;IRF4;STK25;CDKN1A;IL15;KDR;LCP2;FGF18;CD40LG;UBE2J1;PSMC1;RAC1;IGF1R;CSNK1A1;FSHR;FGF1;ITGB2;SEMA4D;DDR2;TXN;TIMP3;FGFR1;EIF5A;CD74;FGF7;PDE8A;SF3B3;ATG7;EDEM1;SPINK5;LARP1;TNRC6A;PDPK1;CST7;RNF34;PIK3R5;PRKAR1A;NCF1C;RFFL;KRAS;IFT57;USP25;ATP6AP2;TLR7;NCK1;SH3RF3;GATA3;ERRFI1;MOV10;CCND3;BTG2;LDLRAD4;YTHDF3;DUSP10;PTK2B;VSIG4;HDAC8;FBXW7;BANK1;TLR3;PACSIN3;SPRED1;HS…	8.15% (93/1141)	0.0709807	1.15	NA	NA
GO:1902882	regulation of response to oxidative stress	Metabolic process	NA	21.88% (7/32)	0.00309508	2.51	396134;396437;415455;419121;422481;427454;769203	MET;TXN;PDE8A;GGT7;FBXW7;UBQLN1;PYCR1	21.88% (7/32)	0.184547	0.73	NA	NA
GO:2001026	regulation of endothelial cell chemotaxis	Locomotion of cells	Any process that modulates the frequency, rate or extent of endothelial cell chemotaxis.	29.41% (5/17)	0.00311781	2.51	395323;395453;396094;396134;396516	KDR;FGF18;FGF1;MET;FGFR1	29.41% (5/17)	1	0	NA	NA
GO:0032943	mononuclear cell proliferation	Cell activation	The expansion of a mononuclear cell population by cell division. A mononuclear cell is a leukocyte with a single non-segmented nucleus in the mature form.	16.95% (10/59)	0.00330319	2.48	373939;374229;395485;396062;414741;417438;418727;422400;427348;772032	VAV3;TNFSF13B;CD40LG;CD3E;CD74;PRKAR1A;NCK1;KIAA0922;DOCK8;PTPN22	16.95% (10/59)	0.36029	0.44	NA	NA
GO:0046651	lymphocyte proliferation	Immunology	The expansion of a lymphocyte population by cell division.	16.95% (10/59)	0.00330319	2.48	373939;374229;395485;396062;414741;417438;418727;422400;427348;772032	VAV3;TNFSF13B;CD40LG;CD3E;CD74;PRKAR1A;NCK1;KIAA0922;DOCK8;PTPN22	16.95% (10/59)	0.36029	0.44	NA	NA
GO:0080135	regulation of cellular response to stress	Cell activation	Any process that modulates the frequency, rate or extent of a cellular response to stress. Cellular response to stress is a change in state or activity of a cell (in terms of movement, secretion, enzyme production, gene expression, etc.) as a result of a stimulus indicating the organism is under stress. The stress is usually, but not necessarily, exogenous (e.g. temperature, humidity, ionizing ra…	10.32% (32/310)	0.00332956	2.48	107048996;378801;395485;395528;395889;396134;396437;414741;415455;416110;416424;416918;417485;417836;418471;418727;418731;419846;420404;421340;421998;422481;422608;422779;424316;424332;424785;427454;693255;769203;769909;772032	MANF;STK25;CD40LG;UBE2J1;IGF1R;MET;TXN;CD74;PDE8A;EDEM1;BFAR;XBP1;NCF1C;HELB;USP25;NCK1;SH3RF3;DYRK3;SETD2;DUSP10;PTK2B;FBXW7;FAM175A;TMEM33;RIF1;MARCH7;TRIP12;UBQLN1;GADD45A;PYCR1;TNFRSF11A;PTPN22	10.32% (32/310)	0.234872	0.63	NA	NA
GO:0042113	B cell activation	Immunology	The change in morphology and behavior of a mature or immature B cell resulting from exposure to a mitogen, cytokine, chemokine, cellular ligand, or an antigen for which it is specific.	19.51% (8/41)	0.00340947	2.47	373939;374229;395485;395733;414741;416918;422711;424316	VAV3;TNFSF13B;CD40LG;SH2D6;CD74;XBP1;BANK1;RIF1	19.51% (8/41)	0.00340947	2.47	373939;374229;395485;395733;414741;416918;422711;424316	VAV3;TNFSF13B;CD40LG;SH2D6;CD74;XBP1;BANK1;RIF1
GO:0071236	cellular response to antibiotic	Immunology	Any process that results in a change in state or activity of a cell (in terms of movement, secretion, enzyme production, gene expression, etc.) as a result of an antibiotic stimulus. An antibiotic is a chemical substance produced by a microorganism which has the capacity to inhibit the growth of or to kill other microorganisms.	19.51% (8/41)	0.00340947	2.47	378801;396134;396437;415455;415732;416258;427244;769203	STK25;MET;TXN;PDE8A;ADCY7;LARP1;FXN;PYCR1	19.51% (8/41)	0.145944	0.84	NA	NA
GO:0002250	adaptive immune response	Immunology	An immune response mediated by cells expressing specific receptors for antigen produced through a somatic diversification process, and allowing for an enhanced secondary response to subsequent exposures to the same antigen (immunological memory).	18% (9/50)	0.00344213	2.46	395485;416845;416928;418717;419106;420412;424316;425657;769909	CD40LG;ORAI1;IGLL1;IL18R1;GATA3;MYO1G;RIF1;CTSS;TNFRSF11A	18% (9/50)	0.00344213	2.46	395485;416845;416928;418717;419106;420412;424316;425657;769909	CD40LG;ORAI1;IGLL1;IL18R1;GATA3;MYO1G;RIF1;CTSS;TNFRSF11A
GO:0033674	positive regulation of kinase activity	Biological process	Any process that activates or increases the frequency, rate or extent of kinase activity, the catalysis of the transfer of a phosphate group, usually from ATP, to a substrate molecule.	11.44% (23/201)	0.00348943	2.46	378914;395438;395453;395485;396094;396404;396516;414741;416588;417319;417485;419928;421998;422481;423463;424222;425241;427850;428449;428761;693255;769909;771032	CDKN1A;LCP2;FGF18;CD40LG;FGF1;DDR2;FGFR1;CD74;PDPK1;PIK3R5;NCF1C;CCND3;PTK2B;FBXW7;HSP90AA1;XRCC5;DIRAS2;RELN;PIK3R4;STAP1;GADD45A;TNFRSF11A;C22H8ORF4	11.44% (23/201)	0.256087	0.59	NA	NA
GO:1901031	regulation of response to reactive oxygen species	Metabolic process	NA	36.36% (4/11)	0.00352908	2.45	396134;396437;415455;769203	MET;TXN;PDE8A;PYCR1	36.36% (4/11)	1	0	NA	NA
GO:2001038	regulation of cellular response to drug	Immunology	Any process that modulates the frequency, rate or extent of cellular response to drug.	36.36% (4/11)	0.00352908	2.45	396134;396437;415455;769203	MET;TXN;PDE8A;PYCR1	36.36% (4/11)	1	0	NA	NA
GO:0051347	positive regulation of transferase activity	Metabolic process	Any process that activates or increases the frequency, rate or extent of transferase activity, the catalysis of the transfer of a group, e.g. a methyl group, glycosyl group, acyl group, phosphorus-containing, or other groups, from a donor compound to an acceptor.	10.88% (26/239)	0.00393183	2.41	378914;395414;395438;395453;395485;396094;396404;396516;414741;416588;417319;417485;417846;419928;421586;421998;422481;423463;424222;425241;427850;428449;428761;693255;769909;771032	CDKN1A;CCT4;LCP2;FGF18;CD40LG;FGF1;DDR2;FGFR1;CD74;PDPK1;PIK3R5;NCF1C;CCT2;CCND3;TCP1;PTK2B;FBXW7;HSP90AA1;XRCC5;DIRAS2;RELN;PIK3R4;STAP1;GADD45A;TNFRSF11A;C22H8ORF4	10.88% (26/239)	0.233375	0.63	NA	NA
GO:0001816	cytokine production	Immunology	The appearance of a cytokine due to biosynthesis or secretion following a cellular stimulus, resulting in an increase in its intracellular or extracellular levels.	11.01% (25/227)	0.00395931	2.4	374141;374179;395258;395485;395807;395871;396384;396385;396516;414741;416249;416476;418573;418638;418717;419106;419577;420404;422720;424044;424185;424705;770043;771952;772032	TLR2A;IRF4;IL15;CD40LG;NOS2;RAC1;IRF1;IRF8;FGFR1;CD74;HAVCR1;CARD11;ATP6AP2;TLR7;IL18R1;GATA3;GPATCH3;SETD2;TLR3;STAT1;IFIH1;IL12RB2;CCBE1;P2RX7;PTPN22	11.01% (25/227)	0.606677	0.22	NA	NA
GO:0044093	positive regulation of molecular function	Biological process	Any process that activates or increases the rate or extent of a molecular function, an elemental biological activity occurring at the molecular level, such as catalysis or binding.	8.89% (56/630)	0.00396098	2.4	101748909;378914;395414;395438;395453;395485;395733;395807;396094;396134;396331;396404;396437;396506;396516;396529;414741;414880;416476;416588;416845;417319;417401;417485;417846;418409;418717;419106;419928;421586;421998;422182;422481;422505;422815;423395;423463;423518;423640;423661;424222;424303;424360;425241;425657;426867;427022;427244;427348;427379;427850;428449;428761;693255;769909;771032	GRN;CDKN1A;CCT4;LCP2;FGF18;CD40LG;SH2D6;NOS2;FGF1;MET;SEMA4D;DDR2;TXN;S100A10;FGFR1;ATP1B1;CD74;LIMS1;CARD11;PDPK1;ORAI1;PIK3R5;TRIM25;NCF1C;CCT2;IFT57;IL18R1;GATA3;CCND3;TCP1;PTK2B;HDAC8;FBXW7;WRN;PPARGC1A;GPR65;HSP90AA1;PRKCH;DNAJC9;ARID5B;XRCC5;ARHGAP15;RGS1;DIRAS2;CTSS;HCLS1;DNAJB2;FXN;DOCK8;NCBP1;RELN;PIK3R4;STAP1;GADD45A;TNFRSF11A;C22H8ORF4	8.89% (56/630)	0.0712979	1.15	NA	NA
GO:0070198	protein localization to chromosome, telomeric region	Cell activation	Any process in which a protein is transported to, or maintained at, the telomeric region of a chromosome.	27.78% (5/18)	0.00409811	2.39	395414;417846;420930;421586;428806	CCT4;CCT2;CCT5;TCP1;CCT7	27.78% (5/18)	1	0	NA	NA
GO:0006309	apoptotic DNA fragmentation	Cell activation	The cleavage of DNA during apoptosis, which usually occurs in two stages: cleavage into fragments of about 50 kbp followed by cleavage between nucleosomes to yield 200 bp fragments.	50% (3/6)	0.00424412	2.37	374158;416008;419451	DFFB;DNASE1L3;DFFA	50% (3/6)	0.00424412	2.37	374158;416008;419451	DFFB;DNASE1L3;DFFA
GO:0035766	cell chemotaxis to fibroblast growth factor	Locomotion of cells	The directed movement of a motile cell in response to the presence of fibroblast growth factor (FGF).	50% (3/6)	0.00424412	2.37	395453;396094;396516	FGF18;FGF1;FGFR1	50% (3/6)	1	0	NA	NA
GO:0035768	endothelial cell chemotaxis to fibroblast growth factor	Locomotion of cells	The directed movement of an endothelial cell in response to the presence of fibroblast growth factor (FGF).	50% (3/6)	0.00424412	2.37	395453;396094;396516	FGF18;FGF1;FGFR1	50% (3/6)	1	0	NA	NA
GO:0060263	regulation of respiratory burst	Immunology	Any process that modulates the rate frequency or extent of a phase of elevated metabolic activity, during which oxygen consumption increases; this leads to the production, by an NADH dependent system, of hydrogen peroxide (H2O2), superoxide anions and hydroxyl radicals.	50% (3/6)	0.00424412	2.37	101748909;395871;418044	GRN;RAC1;RAC2	50% (3/6)	0.00424412	2.37	101748909;395871;418044	GRN;RAC1;RAC2
GO:0090670	RNA localization to Cajal body	Cell activation	A process in which an RNA is transported to, or maintained in, a Cajal body.	50% (3/6)	0.00424412	2.37	395414;417846;421586	CCT4;CCT2;TCP1	50% (3/6)	1	0	NA	NA
GO:0090671	telomerase RNA localization to Cajal body	Cell activation	A process in which telomerase RNA (TERC) is transported to, or maintained in, a Cajal body.	50% (3/6)	0.00424412	2.37	395414;417846;421586	CCT4;CCT2;TCP1	50% (3/6)	1	0	NA	NA
GO:0090672	telomerase RNA localization	Cell activation	Any process in which telomerase RNA is transported to, or maintained in, a specific location.	50% (3/6)	0.00424412	2.37	395414;417846;421586	CCT4;CCT2;TCP1	50% (3/6)	1	0	NA	NA
GO:0090685	RNA localization to nucleus	Cell activation	A macromolecular localization process in which RNA is transported to and maintained in a location within the nucleus.	50% (3/6)	0.00424412	2.37	395414;417846;421586	CCT4;CCT2;TCP1	50% (3/6)	1	0	NA	NA
GO:1900118	negative regulation of execution phase of apoptosis	Cell activation	NA	50% (3/6)	0.00424412	2.37	416843;417529;419451	RNF34;RFFL;DFFA	50% (3/6)	0.00424412	2.37	416843;417529;419451	RNF34;RFFL;DFFA
GO:1902916	positive regulation of protein polyubiquitination	Biological process	NA	50% (3/6)	0.00424412	2.37	374012;424332;772032	BIRC3;MARCH7;PTPN22	50% (3/6)	0.00424412	2.37	374012;424332;772032	BIRC3;MARCH7;PTPN22
GO:1904847	regulation of cell chemotaxis to fibroblast growth factor	Locomotion of cells	Any process that modulates the frequency, rate or extent of cell chemotaxis to fibroblast growth factor.	50% (3/6)	0.00424412	2.37	395453;396094;396516	FGF18;FGF1;FGFR1	50% (3/6)	1	0	NA	NA
GO:1904872	regulation of telomerase RNA localization to Cajal body	Cell activation	Any process that modulates the frequency, rate or extent of telomerase RNA localization to Cajal body.	50% (3/6)	0.00424412	2.37	395414;417846;421586	CCT4;CCT2;TCP1	50% (3/6)	0.00424412	2.37	395414;417846;421586	CCT4;CCT2;TCP1
GO:2000544	regulation of endothelial cell chemotaxis to fibroblast growth factor	Locomotion of cells	Any process that modulates the frequency, rate or extent of endothelial cell chemotaxis to fibroblast growth factor.	50% (3/6)	0.00424412	2.37	395453;396094;396516	FGF18;FGF1;FGFR1	50% (3/6)	0.00424412	2.37	395453;396094;396516	FGF18;FGF1;FGFR1
GO:0042327	positive regulation of phosphorylation	Biological process	Any process that activates or increases the frequency, rate or extent of addition of phosphate groups to a molecule.	9.69% (38/392)	0.00428337	2.37	378801;378914;395258;395323;395438;395453;395485;395871;395962;396094;396331;396404;396437;396516;414741;415439;415455;416588;417319;417485;418207;418731;419928;421998;422481;422711;423463;424222;425241;426867;427850;428449;428761;693255;769909;771032;771952;772032	STK25;CDKN1A;IL15;KDR;LCP2;FGF18;CD40LG;RAC1;FSHR;FGF1;SEMA4D;DDR2;TXN;FGFR1;CD74;FGF7;PDE8A;PDPK1;PIK3R5;NCF1C;KRAS;SH3RF3;CCND3;PTK2B;FBXW7;BANK1;HSP90AA1;XRCC5;DIRAS2;HCLS1;RELN;PIK3R4;STAP1;GADD45A;TNFRSF11A;C22H8ORF4;P2RX7;PTPN22	9.69% (38/392)	0.130557	0.88	NA	NA
GO:0045785	positive regulation of cell adhesion	Cell activation	Any process that activates or increases the frequency, rate or extent of cell adhesion.	12.9% (16/124)	0.00440619	2.36	395323;395485;395871;396062;396506;414880;416476;416918;418727;419106;420086;420962;421340;421998;423960;427348	KDR;CD40LG;RAC1;CD3E;S100A10;LIMS1;CARD11;XBP1;NCK1;GATA3;ZAP70;EPB41L4B;DUSP10;PTK2B;DOCK1;DOCK8	12.9% (16/124)	0.0499366	1.3	NA	NA
GO:0032944	regulation of mononuclear cell proliferation	Cell activation	Any process that modulates the frequency, rate or extent of mononuclear cell proliferation.	17.31% (9/52)	0.00452419	2.34	373939;374229;395485;396062;414741;417438;418727;422400;772032	VAV3;TNFSF13B;CD40LG;CD3E;CD74;PRKAR1A;NCK1;KIAA0922;PTPN22	17.31% (9/52)	1	0	NA	NA
GO:0050670	regulation of lymphocyte proliferation	Immunology	Any process that modulates the frequency, rate or extent of lymphocyte proliferation.	17.31% (9/52)	0.00452419	2.34	373939;374229;395485;396062;414741;417438;418727;422400;772032	VAV3;TNFSF13B;CD40LG;CD3E;CD74;PRKAR1A;NCK1;KIAA0922;PTPN22	17.31% (9/52)	0.00452419	2.34	373939;374229;395485;396062;414741;417438;418727;422400;772032	VAV3;TNFSF13B;CD40LG;CD3E;CD74;PRKAR1A;NCK1;KIAA0922;PTPN22
GO:0009605	response to external stimulus	Cell activation	Any process that results in a change in state or activity of a cell or an organism (in terms of movement, secretion, enzyme production, gene expression, etc.) as a result of an external stimulus.	9.01% (51/566)	0.00454263	2.34	101748909;374141;378914;395255;395313;395323;395453;395807;395871;396094;396134;396181;396331;396384;396385;396516;414875;415439;415961;416258;416918;416956;417032;417298;417339;418044;418167;418638;419106;419577;419872;420404;420570;420930;422170;422505;422573;422720;423790;424044;424185;424670;427144;427850;429374;431043;693255;768673;771952;772032;777552	GRN;TLR2A;CDKN1A;VEGFD;MX1;KDR;FGF18;NOS2;RAC1;FGF1;MET;ITGB2;SEMA4D;IRF1;IRF8;FGFR1;AvBD8;FGF7;ATG7;LARP1;XBP1;DEPDC5;SLC8B1;FCN2;WDR45B;RAC2;USP41;TLR7;GATA3;GPATCH3;MOV10;SETD2;PDK4;CCT5;VSIG4;WRN;VEGFC;TLR3;IFIT5;STAT1;IFIH1;OMA1;MAP3K1;RELN;FES;TUBB3;GADD45A;CD200R1;P2RX7;PTPN22;BIN2	9.01% (51/566)	0.256687	0.59	NA	NA
GO:1903201	regulation of oxidative stress-induced cell death	Metabolic process	NA	23.08% (6/26)	0.0046011	2.34	396134;396437;415455;422481;427454;769203	MET;TXN;PDE8A;FBXW7;UBQLN1;PYCR1	23.08% (6/26)	0.309183	0.51	NA	NA
GO:0002366	leukocyte activation involved in immune response	Immunology	A change in morphology and behavior of a leukocyte resulting from exposure to a specific antigen, mitogen, cytokine, cellular ligand, or soluble factor, leading to the initiation or perpetuation of an immune response.	18.6% (8/43)	0.00463665	2.33	395485;396181;416249;416918;418852;419106;424316;429374	CD40LG;ITGB2;HAVCR1;XBP1;LCP1;GATA3;RIF1;FES	18.6% (8/43)	0.331444	0.48	NA	NA
GO:0045621	positive regulation of lymphocyte differentiation	Immunology	Any process that activates or increases the frequency, rate or extent of lymphocyte differentiation.	33.33% (4/12)	0.00503448	2.3	416918;419106;420086;421340	XBP1;GATA3;ZAP70;DUSP10	33.33% (4/12)	1	0	NA	NA
GO:2000352	negative regulation of endothelial cell apoptotic process	Cell activation	Any process that stops, prevents or reduces the frequency, rate or extent of endothelial cell apoptotic process.	33.33% (4/12)	0.00503448	2.3	395323;416588;419106;420549	KDR;PDPK1;GATA3;KRIT1	33.33% (4/12)	0.00503448	2.3	395323;416588;419106;420549	KDR;PDPK1;GATA3;KRIT1
GO:0001934	positive regulation of protein phosphorylation	Biological process	Any process that activates or increases the frequency, rate or extent of addition of phosphate groups to amino acids within a protein.	9.73% (36/370)	0.00507506	2.29	378801;378914;395258;395323;395438;395453;395485;395871;395962;396094;396331;396404;396437;396516;414741;415439;415455;416588;417319;417485;418207;418731;419928;421998;422481;422711;423463;424222;425241;426867;427850;428761;693255;769909;771032;772032	STK25;CDKN1A;IL15;KDR;LCP2;FGF18;CD40LG;RAC1;FSHR;FGF1;SEMA4D;DDR2;TXN;FGFR1;CD74;FGF7;PDE8A;PDPK1;PIK3R5;NCF1C;KRAS;SH3RF3;CCND3;PTK2B;FBXW7;BANK1;HSP90AA1;XRCC5;DIRAS2;HCLS1;RELN;STAP1;GADD45A;TNFRSF11A;C22H8ORF4;PTPN22	9.73% (36/370)	0.160101	0.8	NA	NA
GO:0045619	regulation of lymphocyte differentiation	Immunology	Any process that modulates the frequency, rate or extent of lymphocyte differentiation.	26.32% (5/19)	0.00528023	2.28	416918;419106;420086;421340;422400	XBP1;GATA3;ZAP70;DUSP10;KIAA0922	26.32% (5/19)	0.439041	0.36	NA	NA
GO:1902883	negative regulation of response to oxidative stress	Metabolic process	NA	26.32% (5/19)	0.00528023	2.28	396134;396437;415455;419121;769203	MET;TXN;PDE8A;GGT7;PYCR1	26.32% (5/19)	0.506612	0.3	NA	NA
GO:0014068	positive regulation of phosphatidylinositol 3-kinase signaling	Biological process	Any process that activates or increases the frequency, rate or extent of signal transduction mediated by the phosphatidylinositol 3-kinase cascade.	22.22% (6/27)	0.00560948	2.25	395323;395962;396331;417485;426867;427947	KDR;FSHR;SEMA4D;NCF1C;HCLS1;PTPN6	22.22% (6/27)	0.00560948	2.25	395323;395962;396331;417485;426867;427947	KDR;FSHR;SEMA4D;NCF1C;HCLS1;PTPN6
GO:0045860	positive regulation of protein kinase activity	Immunology	Any process that activates or increases the frequency, rate or extent of protein kinase activity.	11.35% (21/185)	0.00564868	2.25	378914;395438;395453;395485;396094;396404;396516;416588;417319;417485;419928;421998;422481;423463;424222;425241;427850;428761;693255;769909;771032	CDKN1A;LCP2;FGF18;CD40LG;FGF1;DDR2;FGFR1;PDPK1;PIK3R5;NCF1C;CCND3;PTK2B;FBXW7;HSP90AA1;XRCC5;DIRAS2;RELN;STAP1;GADD45A;TNFRSF11A;C22H8ORF4	11.35% (21/185)	0.00564868	2.25	378914;395438;395453;395485;396094;396404;396516;416588;417319;417485;419928;421998;422481;423463;424222;425241;427850;428761;693255;769909;771032	CDKN1A;LCP2;FGF18;CD40LG;FGF1;DDR2;FGFR1;PDPK1;PIK3R5;NCF1C;CCND3;PTK2B;FBXW7;HSP90AA1;XRCC5;DIRAS2;RELN;STAP1;GADD45A;TNFRSF11A;C22H8ORF4
GO:0046677	response to antibiotic	Immunology	Any process that results in a change in state or activity of a cell or an organism (in terms of movement, secretion, enzyme production, gene expression, etc.) as a result of an antibiotic stimulus. An antibiotic is a chemical substance produced by a microorganism which has the capacity to inhibit the growth of or to kill other microorganisms.	15.62% (10/64)	0.00602361	2.22	378801;396134;396437;415455;415732;416258;416633;423463;427244;769203	STK25;MET;TXN;PDE8A;ADCY7;LARP1;CIITA;HSP90AA1;FXN;PYCR1	15.62% (10/64)	0.132433	0.88	NA	NA
GO:0070661	leukocyte proliferation	Immunology	The expansion of a leukocyte population by cell division.	15.62% (10/64)	0.00602361	2.22	373939;374229;395485;396062;414741;417438;418727;422400;427348;772032	VAV3;TNFSF13B;CD40LG;CD3E;CD74;PRKAR1A;NCK1;KIAA0922;DOCK8;PTPN22	15.62% (10/64)	0.535203	0.27	NA	NA
GO:0036473	cell death in response to oxidative stress	Metabolic process	Any biological process that results in permanent cessation of all vital functions of a cell upon exposure to an oxidative stress stimulus.	19.44% (7/36)	0.00618199	2.21	378801;396134;396437;415455;422481;427454;769203	STK25;MET;TXN;PDE8A;FBXW7;UBQLN1;PYCR1	19.44% (7/36)	0.250918	0.6	NA	NA
GO:2000573	positive regulation of DNA biosynthetic process	Nucleotide metabolism	Any process that activates or increases the frequency, rate or extent of DNA biosynthetic process.	19.44% (7/36)	0.00618199	2.21	395414;417846;420930;421586;423463;424222;428806	CCT4;CCT2;CCT5;TCP1;HSP90AA1;XRCC5;CCT7	19.44% (7/36)	0.703717	0.15	NA	NA
GO:0008283	cell proliferation	Cell activation	The multiplication or reproduction of cells, resulting in the expansion of a cell population.	8.7% (55/632)	0.00667411	2.18	101748909;373939;374229;378914;395323;395453;395485;395810;395889;396062;396094;396384;396516;396545;414741;414880;415439;415565;416258;416588;416918;417438;417804;418173;418207;418727;419106;419235;419589;419863;419932;420549;420962;421364;421470;421998;422400;423463;423518;423690;424044;424222;424243;424332;424770;424934;425630;427022;427244;427348;427446;427947;428703;429374;772032	GRN;VAV3;TNFSF13B;CDKN1A;KDR;FGF18;CD40LG;TEAD3;IGF1R;CD3E;FGF1;IRF1;FGFR1;EIF5A;CD74;LIMS1;FGF7;NOX5;LARP1;PDPK1;XBP1;PRKAR1A;ARID2;RERG;KRAS;NCK1;GATA3;GID8;LDLRAP1;IRF6;BTG2;KRIT1;EPB41L4B;VASH2;STRN;PTK2B;KIAA0922;HSP90AA1;PRKCH;TET1;STAT1;XRCC5;EAF2;MARCH7;GPC1;DIS3L2;CDCA7;DNAJB2;FXN;DOCK8;OSMR;PTPN6;FOXO4;FES;PTPN22	8.7% (55/632)	0.0437233	1.36	NA	NA
GO:0032206	positive regulation of telomere maintenance	Tissue maintenance and repair	Any process that activates or increases the frequency, rate or extent of a process that affects and monitors the activity of telomeric proteins and the length of telomeric DNA.	21.43% (6/28)	0.00677029	2.17	395414;417846;420930;421586;424222;428806	CCT4;CCT2;CCT5;TCP1;XRCC5;CCT7	21.43% (6/28)	1	0	NA	NA
GO:0032210	regulation of telomere maintenance via telomerase	Tissue maintenance and repair	Any process that modulates the frequency, rate or extent of the addition of telomeric repeats by telomerase.	21.43% (6/28)	0.00677029	2.17	395414;417846;420930;421586;424222;428806	CCT4;CCT2;CCT5;TCP1;XRCC5;CCT7	21.43% (6/28)	1	0	NA	NA
GO:0070301	cellular response to hydrogen peroxide	Cell activation	Any process that results in a change in state or activity of a cell (in terms of movement, secretion, enzyme production, gene expression, etc.) as a result of a hydrogen peroxide (H2O2) stimulus.	21.43% (6/28)	0.00677029	2.17	378801;396134;396437;415455;427244;769203	STK25;MET;TXN;PDE8A;FXN;PYCR1	21.43% (6/28)	0.355742	0.45	NA	NA
GO:1900407	regulation of cellular response to oxidative stress	Metabolic process	NA	21.43% (6/28)	0.00677029	2.17	396134;396437;415455;422481;427454;769203	MET;TXN;PDE8A;FBXW7;UBQLN1;PYCR1	21.43% (6/28)	0.355742	0.45	NA	NA
GO:0080134	regulation of response to stress	Biological process	Any process that modulates the frequency, rate or extent of a response to stress. Response to stress is a change in state or activity of a cell or an organism (in terms of movement, secretion, enzyme production, gene expression, etc.) as a result of a disturbance in organismal or cellular homeostasis, usually, but not necessarily, exogenous (e.g. temperature, humidity, ionizing radiation).	9.02% (46/510)	0.00685295	2.16	101748909;107048996;374141;378801;395485;395528;395807;395889;396134;396437;414741;415455;416110;416424;416918;417485;417836;418167;418471;418727;418731;418955;419106;419121;419577;419846;420404;421340;421998;422170;422481;422608;422720;422779;424044;424185;424222;424316;424332;424785;427454;693255;768673;769203;769909;772032	GRN;MANF;TLR2A;STK25;CD40LG;UBE2J1;NOS2;IGF1R;MET;TXN;CD74;PDE8A;EDEM1;BFAR;XBP1;NCF1C;HELB;USP41;USP25;NCK1;SH3RF3;PSPC1;GATA3;GGT7;GPATCH3;DYRK3;SETD2;DUSP10;PTK2B;VSIG4;FBXW7;FAM175A;TLR3;TMEM33;STAT1;IFIH1;XRCC5;RIF1;MARCH7;TRIP12;UBQLN1;GADD45A;CD200R1;PYCR1;TNFRSF11A;PTPN22	9.02% (46/510)	0.183578	0.74	NA	NA
GO:2001024	negative regulation of response to drug	Immunology	Any process that stops, prevents or reduces the frequency, rate or extent of response to drug.	30.77% (4/13)	0.00691684	2.16	396134;396437;415455;769203	MET;TXN;PDE8A;PYCR1	30.77% (4/13)	1	0	NA	NA
GO:2001028	positive regulation of endothelial cell chemotaxis	Locomotion of cells	Any process that activates or increases the frequency, rate or extent of endothelial cell chemotaxis.	30.77% (4/13)	0.00691684	2.16	395323;395453;396134;396516	KDR;FGF18;MET;FGFR1	30.77% (4/13)	0.00691684	2.16	395323;395453;396134;396516	KDR;FGF18;MET;FGFR1
GO:0002429	immune response-activating cell surface receptor signaling pathway	Immunology	A series of molecular signals initiated by the binding of an extracellular ligand to a receptor on the surface of a cell capable of activating or perpetuating an immune response.	17.39% (8/46)	0.00707985	2.15	373939;395438;419106;420412;422035;423518;428761;772032	VAV3;LCP2;GATA3;MYO1G;BLK;PRKCH;STAP1;PTPN22	17.39% (8/46)	0.00707985	2.15	373939;395438;419106;420412;422035;423518;428761;772032	VAV3;LCP2;GATA3;MYO1G;BLK;PRKCH;STAP1;PTPN22
GO:0071800	podosome assembly	Immunology	The aggregation, arrangement and bonding together of a set of components to form a podosome, an actin-rich adhesion structure characterized by formation upon cell substrate contact and localization at the substrate-attached part of the cell.	42.86% (3/7)	0.00708369	2.15	418852;420405;777552	LCP1;KIF9;BIN2	42.86% (3/7)	0.00708369	2.15	418852;420405;777552	LCP1;KIF9;BIN2
GO:0002764	immune response-regulating signaling pathway	Immunology	The cascade of processes by which a signal interacts with a receptor, causing a change in the level or activity of a second messenger or other downstream target, and ultimately leading to the activation, perpetuation, or inhibition of an immune response.	13.4% (13/97)	0.00716226	2.14	100049618;373939;374141;395438;419106;419577;420412;422035;422720;423518;424185;428761;772032	FCER1G;VAV3;TLR2A;LCP2;GATA3;GPATCH3;MYO1G;BLK;TLR3;PRKCH;IFIH1;STAP1;PTPN22	13.4% (13/97)	0.206177	0.69	NA	NA
GO:0006278	RNA-dependent DNA biosynthetic process	Nucleotide metabolism	A DNA biosynthetic process that uses RNA as a template for RNA-dependent DNA polymerases (e.g. reverse transcriptase) that synthesize the new strand.	18.92% (7/37)	0.00722388	2.14	395414;417846;420930;421586;423463;424222;428806	CCT4;CCT2;CCT5;TCP1;HSP90AA1;XRCC5;CCT7	18.92% (7/37)	0.722121	0.14	NA	NA
GO:0007004	telomere maintenance via telomerase	Tissue maintenance and repair	The maintenance of proper telomeric length by the addition of telomeric repeats by telomerase.	18.92% (7/37)	0.00722388	2.14	395414;417846;420930;421586;423463;424222;428806	CCT4;CCT2;CCT5;TCP1;HSP90AA1;XRCC5;CCT7	18.92% (7/37)	0.722121	0.14	NA	NA
GO:0050920	regulation of chemotaxis	Locomotion of cells	Any process that modulates the frequency, rate or extent of the directed movement of a motile cell or organism in response to a specific chemical concentration gradient.	14.47% (11/76)	0.00731449	2.14	395255;395323;395453;395871;396094;396134;396331;396516;417032;418044;422573	VEGFD;KDR;FGF18;RAC1;FGF1;MET;SEMA4D;FGFR1;SLC8B1;RAC2;VEGFC	14.47% (11/76)	0.175624	0.76	NA	NA
GO:0032268	regulation of cellular protein metabolic process	Biological process	Any process that modulates the frequency, rate or extent of the chemical reactions and pathways involving a protein, occurring at the level of an individual cell.	8% (86/1075)	0.00744442	2.13	100857158;101748909;373931;374012;374178;378801;378914;395258;395323;395438;395453;395485;395528;395804;395871;395889;395924;395962;396094;396181;396331;396404;396437;396483;396516;396545;414741;415439;415455;415961;416110;416235;416258;416570;416588;416716;416843;417319;417438;417485;417529;418207;418409;418471;418573;418727;418731;419106;419364;419872;419928;419932;421044;421145;421340;421998;4…	PPP1R15B;GRN;EGR1;BIRC3;TIMP2;STK25;CDKN1A;IL15;KDR;LCP2;FGF18;CD40LG;UBE2J1;PSMC1;RAC1;IGF1R;CSNK1A1;FSHR;FGF1;ITGB2;SEMA4D;DDR2;TXN;TIMP3;FGFR1;EIF5A;CD74;FGF7;PDE8A;ATG7;EDEM1;SPINK5;LARP1;TNRC6A;PDPK1;CST7;RNF34;PIK3R5;PRKAR1A;NCF1C;RFFL;KRAS;IFT57;USP25;ATP6AP2;NCK1;SH3RF3;GATA3;ERRFI1;MOV10;CCND3;BTG2;LDLRAD4;YTHDF3;DUSP10;PTK2B;VSIG4;HDAC8;FBXW7;BANK1;PACSIN3;SPRED1;HSP90AA1;EIF5;TET1;PPP2…	8% (86/1075)	0.142151	0.85	NA	NA
GO:0070663	regulation of leukocyte proliferation	Immunology	Any process that modulates the frequency, rate or extent of leukocyte proliferation.	16.07% (9/56)	0.0074676	2.13	373939;374229;395485;396062;414741;417438;418727;422400;772032	VAV3;TNFSF13B;CD40LG;CD3E;CD74;PRKAR1A;NCK1;KIAA0922;PTPN22	16.07% (9/56)	1	0	NA	NA
GO:0051607	defense response to virus	Immunology	Reactions triggered in response to the presence of a virus that act to protect the cell or organism.	15.15% (10/66)	0.00750544	2.12	395313;396384;415961;418638;419577;419872;420404;423790;424044;424185	MX1;IRF1;ATG7;TLR7;GPATCH3;MOV10;SETD2;IFIT5;STAT1;IFIH1	15.15% (10/66)	0.00750544	2.12	395313;396384;415961;418638;419577;419872;420404;423790;424044;424185	MX1;IRF1;ATG7;TLR7;GPATCH3;MOV10;SETD2;IFIT5;STAT1;IFIH1
GO:0050896	response to stimulus	Biological process	Any process that results in a change in state or activity of a cell or an organism (in terms of movement, secretion, enzyme production, gene expression, etc.) as a result of a stimulus. The process begins with detection of the stimulus and ends with a change in state or activity or the cell or organism.	7.18% (187/2604)	0.00755271	2.12	100049618;100861584;101748909;101751962;107048996;373931;373939;374012;374048;374141;374178;378801;378914;395114;395255;395258;395313;395323;395335;395382;395438;395453;395485;395528;395733;395789;395807;395810;395871;395889;395924;395962;396062;396066;396094;396134;396181;396331;396384;396385;396404;396437;396483;396516;414741;414746;414875;414880;415439;415455;415732;415961;416000;416110;416235…	FCER1G;SLC6A8;GRN;RITA1;MANF;EGR1;VAV3;BIRC3;MYOD1;TLR2A;TIMP2;STK25;CDKN1A;RHOQ;VEGFD;IL15;MX1;KDR;CISH;GPR149;LCP2;FGF18;CD40LG;UBE2J1;SH2D6;RFNG;NOS2;TEAD3;RAC1;IGF1R;CSNK1A1;FSHR;CD3E;AANAT;FGF1;MET;ITGB2;SEMA4D;IRF1;IRF8;DDR2;TXN;TIMP3;FGFR1;CD74;CYP2C23a;AvBD8;LIMS1;FGF7;PDE8A;ADCY7;ATG7;ARHGEF3;EDEM1;SPINK5;HAVCR1;LARP1;BFAR;CARD11;NTHL1;PDPK1;CIITA;IL15RA;RNF34;ORAI1;XBP1;IGLL1;DEPDC5;SLC…	7.18% (187/2604)	0.616553	0.21	NA	NA
GO:0010562	positive regulation of phosphorus metabolic process	Metabolic process	Any process that increases the frequency, rate or extent of the chemical reactions and pathways involving phosphorus or compounds containing phosphorus.	9.26% (39/421)	0.0081681	2.09	378801;378914;395258;395323;395438;395453;395485;395807;395871;395962;396094;396331;396404;396437;396516;414741;415439;415455;416588;417319;417485;418207;418731;419928;421998;422481;422711;423463;424222;425241;426867;427850;428449;428761;693255;769909;771032;771952;772032	STK25;CDKN1A;IL15;KDR;LCP2;FGF18;CD40LG;NOS2;RAC1;FSHR;FGF1;SEMA4D;DDR2;TXN;FGFR1;CD74;FGF7;PDE8A;PDPK1;PIK3R5;NCF1C;KRAS;SH3RF3;CCND3;PTK2B;FBXW7;BANK1;HSP90AA1;XRCC5;DIRAS2;HCLS1;RELN;PIK3R4;STAP1;GADD45A;TNFRSF11A;C22H8ORF4;P2RX7;PTPN22	9.26% (39/421)	0.195159	0.71	NA	NA
GO:0045937	positive regulation of phosphate metabolic process	Metabolic process	Any process that activates or increases the frequency, rate or extent of the chemical reactions and pathways involving phosphates.	9.26% (39/421)	0.0081681	2.09	378801;378914;395258;395323;395438;395453;395485;395807;395871;395962;396094;396331;396404;396437;396516;414741;415439;415455;416588;417319;417485;418207;418731;419928;421998;422481;422711;423463;424222;425241;426867;427850;428449;428761;693255;769909;771032;771952;772032	STK25;CDKN1A;IL15;KDR;LCP2;FGF18;CD40LG;NOS2;RAC1;FSHR;FGF1;SEMA4D;DDR2;TXN;FGFR1;CD74;FGF7;PDE8A;PDPK1;PIK3R5;NCF1C;KRAS;SH3RF3;CCND3;PTK2B;FBXW7;BANK1;HSP90AA1;XRCC5;DIRAS2;HCLS1;RELN;PIK3R4;STAP1;GADD45A;TNFRSF11A;C22H8ORF4;P2RX7;PTPN22	9.26% (39/421)	0.195159	0.71	NA	NA
GO:0035767	endothelial cell chemotaxis	Locomotion of cells	The directed movement of an endothelial cell guided by a specific chemical concentration gradient. Movement may be towards a higher concentration (positive chemotaxis) or towards a lower concentration (negative chemotaxis).	23.81% (5/21)	0.00833099	2.08	395323;395453;396094;396134;396516	KDR;FGF18;FGF1;MET;FGFR1	23.81% (5/21)	1	0	NA	NA
GO:0006935	chemotaxis	Locomotion of cells	The directed movement of a motile cell or organism, or the directed growth of a cell guided by a specific chemical concentration gradient. Movement may be towards a higher concentration (positive chemotaxis) or towards a lower concentration (negative chemotaxis).	11.54% (18/156)	0.00850727	2.07	395255;395323;395453;395871;396094;396134;396181;396331;396516;414875;415439;417032;418044;419106;422573;427850;431043;777552	VEGFD;KDR;FGF18;RAC1;FGF1;MET;ITGB2;SEMA4D;FGFR1;AvBD8;FGF7;SLC8B1;RAC2;GATA3;VEGFC;RELN;TUBB3;BIN2	11.54% (18/156)	0.337527	0.47	NA	NA
GO:0042330	taxis	Locomotion of cells	The directed movement of a motile cell or organism in response to an external stimulus.	11.54% (18/156)	0.00850727	2.07	395255;395323;395453;395871;396094;396134;396181;396331;396516;414875;415439;417032;418044;419106;422573;427850;431043;777552	VEGFD;KDR;FGF18;RAC1;FGF1;MET;ITGB2;SEMA4D;FGFR1;AvBD8;FGF7;SLC8B1;RAC2;GATA3;VEGFC;RELN;TUBB3;BIN2	11.54% (18/156)	0.337527	0.47	NA	NA
GO:0050790	regulation of catalytic activity	Metabolic process	Any process that modulates the activity of an enzyme.	8.33% (65/780)	0.00860781	2.07	101748909;373939;374012;374178;378914;395335;395414;395438;395453;395485;395733;395807;395889;395962;396094;396331;396404;396483;396506;396516;396529;414741;414880;416235;416588;416716;416843;416845;417267;417319;417438;417485;417529;417846;418409;418827;419364;419451;419928;420124;421340;421586;421998;422462;422481;422505;423292;423395;423463;423640;423970;424222;424303;424360;425241;427022;4272…	GRN;VAV3;BIRC3;TIMP2;CDKN1A;CISH;CCT4;LCP2;FGF18;CD40LG;SH2D6;NOS2;IGF1R;FSHR;FGF1;SEMA4D;DDR2;TIMP3;S100A10;FGFR1;ATP1B1;CD74;LIMS1;SPINK5;PDPK1;CST7;RNF34;ORAI1;FKBP15;PIK3R5;PRKAR1A;NCF1C;RFFL;CCT2;IFT57;SUGT1;ERRFI1;DFFA;CCND3;ELL;DUSP10;TCP1;PTK2B;ABCE1;FBXW7;WRN;SPRED1;GPR65;HSP90AA1;DNAJC9;PPP2R2D;XRCC5;ARHGAP15;RGS1;DIRAS2;DNAJB2;FXN;DOCK8;RELN;PIK3R4;STAP1;GADD45A;TNFRSF11A;C22H8ORF4;PTP…	8.33% (65/780)	0.102913	0.99	NA	NA
GO:0098542	defense response to other organism	Immunology	Reactions triggered in response to the presence of another organism that act to protect the cell or organism from damage caused by that organism.	12.61% (14/111)	0.00913507	2.04	395313;395807;396384;396385;414875;415961;417298;418638;419577;419872;420404;423790;424044;424185	MX1;NOS2;IRF1;IRF8;AvBD8;ATG7;FCN2;TLR7;GPATCH3;MOV10;SETD2;IFIT5;STAT1;IFIH1	12.61% (14/111)	0.301695	0.52	NA	NA
GO:0032728	positive regulation of interferon-beta production	Immunology	Any process that activates or increases the frequency, rate, or extent of interferon-beta production.	28.57% (4/14)	0.00921168	2.04	396384;418638;422720;424185	IRF1;TLR7;TLR3;IFIH1	28.57% (4/14)	0.00921168	2.04	396384;418638;422720;424185	IRF1;TLR7;TLR3;IFIH1
GO:1904036	negative regulation of epithelial cell apoptotic process	Cell activation	NA	28.57% (4/14)	0.00921168	2.04	395323;416588;419106;420549	KDR;PDPK1;GATA3;KRIT1	28.57% (4/14)	1	0	NA	NA
GO:0060326	cell chemotaxis	Locomotion of cells	The directed movement of a motile cell guided by a specific chemical concentration gradient. Movement may be towards a higher concentration (positive chemotaxis) or towards a lower concentration (negative chemotaxis).	13% (13/100)	0.00921918	2.04	395255;395323;395453;395871;396094;396134;396181;396516;414875;417032;418044;422573;777552	VEGFD;KDR;FGF18;RAC1;FGF1;MET;ITGB2;FGFR1;AvBD8;SLC8B1;RAC2;VEGFC;BIN2	13% (13/100)	0.155824	0.81	NA	NA
GO:0043085	positive regulation of catalytic activity	Metabolic process	Any process that activates or increases the activity of an enzyme.	9% (43/478)	0.00926479	2.03	101748909;378914;395414;395438;395453;395485;395733;395807;396094;396331;396404;396506;396516;396529;414741;414880;416588;416845;417319;417485;417846;418409;419928;421586;421998;422481;422505;423395;423463;423640;424222;424303;424360;425241;427022;427244;427348;427850;428449;428761;693255;769909;771032	GRN;CDKN1A;CCT4;LCP2;FGF18;CD40LG;SH2D6;NOS2;FGF1;SEMA4D;DDR2;S100A10;FGFR1;ATP1B1;CD74;LIMS1;PDPK1;ORAI1;PIK3R5;NCF1C;CCT2;IFT57;CCND3;TCP1;PTK2B;FBXW7;WRN;GPR65;HSP90AA1;DNAJC9;XRCC5;ARHGAP15;RGS1;DIRAS2;DNAJB2;FXN;DOCK8;RELN;PIK3R4;STAP1;GADD45A;TNFRSF11A;C22H8ORF4	9% (43/478)	0.184058	0.74	NA	NA
