# Supplementary material for: Revealing Pathways Associated with Feed Efficiency and Meat Quality Traits in Slow-Growing Chickens
Source: Animals (Basel). 2021 Oct 15;11(10):2977. doi: 10.3390/ani11102977 (PMC8532858; doi:10.3390/ani11102977)
Supplement: Supplementary file 1 [file animals-11-02977-s001.zip › Supplementary files/Supplementary files 3.xlsx]

## Sheet: BP_sResults_FE_MQ
co-expression gene network analyses reveal molecular mechanisms involved with feed efficiency and meat quality traits in thigh muscle in KR chicken
Chotima Poompramun 1, Christelle Hennequet Antier 2, Kanjana Thumanu 3, Panpradub Sinpru 1, Saknarin Pengsanthia 1, Wittawat Molee 1, Amonrat Molee 1,*, Elisabeth Le Bihan-Duval 2, Amélie Juanchich 2
1	School of Animal Technology and Innovation, Institute of Agricultural Technology, Suranaree University of Technology, Nakhon Ratchasima 30000, Thailand; cp.chotima@gmail.com (C.P.); panpradub.s@g.sut.ac.th (P.S.); saknarin007@gmail.com (S.P.); wittawat@sut.ac.th (W.M.)
2	INRAE, Université de Tours, BOA, 37380 Nouzilly, France; christelle.hennequet-antier@inrae.fr (C.H.A.); elisabeth.duval@inrae.fr (E.B.-D.); amelie.juanchich@inrae.fr (A.J.)
3	Synchrotron Light Research Institute (Public Organization), Nakhon Ratchasima 30000, Thailand; kthumanu@gmail.com (K.T.)
*	Correspondence: amonrat@sut.ac.th; Tel.: +66 4422 4569
GO.ID	term	Category	definition	classic.genes_frequency	classic.pvalue	classic.-log10_pvalue	classic.Significant_genes	classic.Significant_genes_symbol	elim.genes_frequency	elim.pvalue	elim.-log10_pvalue	elim.Significant_genes	elim.Significant_genes_symbol
GO:0000278	mitotic cell cycle	Cell activation	Progression through the phases of the mitotic cell cycle, the most common eukaryotic cell cycle, which canonically comprises four successive phases called G1, S, G2, and M and includes replication of the genome and the subsequent segregation of chromosomes into daughter cells. In some variant cell cycles nuclear replication or nuclear division may not be followed by cell division, or G1 and G2 ph…	8.33% (33/396)	0.00975861	2.01	100857445;103214197;374047;395499;395570;395609;395815;395869;395928;415369;416172;416792;416940;416962;416983;418213;418485;418488;418820;418910;419960;420406;421291;421481;421677;422143;422787;424126;427156;428389;770637;771445;776856	FBXO31;SIRT7;CCND2;TAOK3;TOP2A;MDM2;PTPN11;RHOC;AKT1;USP3;SPDL1;CHFR;KLHL22;DRG1;RAB35;INTS13;USP16;BACH1;PIBF1;PDS5B;CDC27;KLHL18;MSH6;SPAST;HECA;CHMP1B;PDS5A;TTN;KIF2A;TAF2;SON;CDK5RAP2;AKAP8L	8.33% (33/396)	0.512881	0.29	NA	NA
GO:0000291	nuclear-transcribed mRNA catabolic process, exonucleolytic	Nucleotide metabolism	The chemical reactions and pathways resulting in the breakdown of the transcript body of a nuclear-transcribed mRNA that occurs when the ends are not protected by the 5'-cap or the 3'-poly(A) tail.	50% (3/6)	0.00288974	2.54	416255;416293;422733	CNOT8;CNOT6;CNOT7	50% (3/6)	1	0	NA	NA
GO:0000956	nuclear-transcribed mRNA catabolic process	Nucleotide metabolism	The chemical reactions and pathways resulting in the breakdown of nuclear-transcribed mRNAs in eukaryotic cells.	20.37% (11/54)	0.000131117	3.88	395268;416255;416293;416605;419100;419623;422733;423816;424642;424778;426775	SSB;CNOT8;CNOT6;SMG1;UPF2;THRAP3;CNOT7;CPEB3;ZCCHC11;XRN1;LSM1	20.37% (11/54)	0.126491	0.9	NA	NA
GO:0001654	eye development	Organ development	The process whose specific outcome is the progression of the eye over time, from its formation to the mature structure. The eye is the organ of sight.	12.94% (11/85)	0.00637863	2.2	395302;395724;395822;417763;420138;421870;424290;424975;425108;428543;771099	SP3;HMGB1;NEO1;TSPAN16;CPAMD8;SDHAF4;RAB3GAP1;ACTL6A;TMEM231;EFEMP1;C1H12ORF57	12.94% (11/85)	0.354646	0.45	NA	NA
GO:0002221	pattern recognition receptor signaling pathway	immune respone	Any series of molecular signals generated as a consequence of a pattern recognition receptor (PRR) binding to one of its physiological ligands. PRRs bind pathogen-associated molecular pattern (PAMPs), structures conserved among microbial species, or damage-associated molecular pattern (DAMPs), endogenous molecules released from damaged cells.	16.33% (8/49)	0.00472166	2.33	373996;395538;395724;419715;422262;423669;423924;424806	CAV1;C1QBP;HMGB1;TIRAP;TSPAN6;CHUK;RAB11FIP2;WDFY1	16.33% (8/49)	0.0822173	1.09	NA	NA
GO:0002224	toll-like receptor signaling pathway	immune respone	Any series of molecular signals generated as a consequence of binding to a toll-like receptor. Toll-like receptors directly bind pattern motifs from a variety of microbial sources to initiate innate immune response.	18.18% (6/33)	0.00819315	2.09	373996;395724;419715;423669;423924;424806	CAV1;HMGB1;TIRAP;CHUK;RAB11FIP2;WDFY1	18.18% (6/33)	0.179415	0.75	NA	NA
GO:0002548	monocyte chemotaxis	immune respone	The movement of a monocyte in response to an external stimulus.	25% (4/16)	0.00956678	2.02	373917;374100;395724;418627	LGALS3;FLT1;HMGB1;MOSPD2	25% (4/16)	0.00956678	2.02	373917;374100;395724;418627	LGALS3;FLT1;HMGB1;MOSPD2
GO:0002758	innate immune response-activating signal transduction	immune respone	The cascade of processes by which a signal interacts with a receptor, causing a change in the level or activity of a second messenger or other downstream target, and ultimately leading to activation or perpetuation of an innate immune response.	16.33% (8/49)	0.00472166	2.33	373996;395538;395724;419715;422262;423669;423924;424806	CAV1;C1QBP;HMGB1;TIRAP;TSPAN6;CHUK;RAB11FIP2;WDFY1	16.33% (8/49)	0.0822173	1.09	NA	NA
GO:0006266	DNA ligation	Nucleotide metabolism	The re-formation of a broken phosphodiester bond in the DNA backbone, carried out by DNA ligase.	55.56% (5/9)	5.06265e-05	4.3	107052183;395570;395724;417530;421264	C9orf142;TOP2A;HMGB1;LIG3;APLF	55.56% (5/9)	0.0164675	1.78	NA	NA
GO:0006298	mismatch repair	Nucleotide metabolism	A system for the correction of errors in which an incorrect base, which cannot form hydrogen bonds with the corresponding base in the parent strand, is incorporated into the daughter strand. The mismatch repair system promotes genomic fidelity by repairing base-base mismatches, insertion-deletion loops and heterologies generated during DNA replication and recombination.	26.67% (4/15)	0.00749368	2.13	395724;420729;421291;427318	HMGB1;MLH1;MSH6;MSH3	26.67% (4/15)	0.00749368	2.13	395724;420729;421291;427318	HMGB1;MLH1;MSH6;MSH3
GO:0006367	transcription initiation from RNA polymerase II promoter	Nucleotide metabolism	Any process involved in the assembly of the RNA polymerase II preinitiation complex (PIC) at an RNA polymerase II promoter region of a DNA template, resulting in the subsequent synthesis of RNA from that promoter. The initiation phase includes PIC assembly and the formation of the first few bonds in the RNA chain, including abortive initiation, which occurs when the first few nucleotides are repe…	21.43% (6/28)	0.00351105	2.45	395724;396103;417966;419223;419623;428389	HMGB1;SRF;ATF7IP;TAF4;THRAP3;TAF2	21.43% (6/28)	0.00351105	2.45	395724;396103;417966;419223;419623;428389	HMGB1;SRF;ATF7IP;TAF4;THRAP3;TAF2
GO:0006401	RNA catabolic process	Nucleotide metabolism	The chemical reactions and pathways resulting in the breakdown of RNA, ribonucleic acid, one of the two main type of nucleic acid, consisting of a long, unbranched macromolecule formed from ribonucleotides joined in 3',5'-phosphodiester linkage.	12.4% (15/121)	0.00239554	2.62	395268;415718;416255;416293;416605;419100;419623;419715;420408;422733;423697;423816;424642;424778;426775	SSB;FTO;CNOT8;CNOT6;SMG1;UPF2;THRAP3;TIRAP;TBRG4;CNOT7;SUPV3L1;CPEB3;ZCCHC11;XRN1;LSM1	12.4% (15/121)	0.190279	0.72	NA	NA
GO:0006402	mRNA catabolic process	Nucleotide metabolism	The chemical reactions and pathways resulting in the breakdown of mRNA, messenger RNA, which is responsible for carrying the coded genetic 'message', transcribed from DNA, to sites of protein assembly at the ribosomes.	14.29% (15/105)	0.000548768	3.26	395268;415718;416255;416293;416605;419100;419623;419715;420408;422733;423697;423816;424642;424778;426775	SSB;FTO;CNOT8;CNOT6;SMG1;UPF2;THRAP3;TIRAP;TBRG4;CNOT7;SUPV3L1;CPEB3;ZCCHC11;XRN1;LSM1	14.29% (15/105)	0.0956848	1.02	NA	NA
GO:0006974	cellular response to DNA damage stimulus	Nucleotide metabolism	Any process that results in a change in state or activity of a cell (in terms of movement, secretion, enzyme production, gene expression, etc.) as a result of a stimulus indicating damage to its DNA from environmental insults or errors during metabolism.	8.72% (34/390)	0.00440947	2.36	100857445;107051859;107052183;374237;395355;395499;395570;395609;395718;395724;395815;396164;415369;415718;415720;415817;416569;416605;417530;418485;418488;418910;420252;420321;420729;421264;421291;422787;423381;425514;426737;426794;427318;427342	FBXO31;PTTG1IP;C9orf142;CBX1;CBX3;TAOK3;TOP2A;MDM2;EYA1;HMGB1;PTPN11;HIC1;USP3;FTO;AKTIP;USP10;RBBP6;SMG1;LIG3;USP16;BACH1;PDS5B;UBR5;NDRG1;MLH1;APLF;MSH6;PDS5A;SNW1;MUM1L1;MAPT;POLB;MSH3;TOPORS	8.72% (34/390)	0.0439885	1.36	NA	NA
GO:0007010	cytoskeleton organization	Skeletal muscle organization	A process that is carried out at the cellular level which results in the assembly, arrangement of constituent parts, or disassembly of cytoskeletal structures.	7.95% (41/516)	0.00926655	2.03	395194;395506;395869;395906;396103;415672;415997;416051;416172;416962;417598;418145;418213;418632;418677;418820;419003;420170;421481;421706;421859;421884;422143;422209;422242;422281;422388;423287;423509;423878;424029;424126;426075;426737;426802;427156;427297;428014;429041;770637;771445	TLN1;HDAC3;RHOC;DES;SRF;FHOD1;CCDC66;ARPC4;SPDL1;DRG1;NCOR1;WASH1;INTS13;GPM6B;CYFIP1;PIBF1;CEP295;ARFGEF1;SPAST;ARHGAP18;SENP6;DST;CHMP1B;ZMYM3;MAP7D3;BRWD3;MTM1;KATNBL1;SYNE2;SLK;TRAF3IP1;TTN;LMOD3;MAPT;CEP120;KIF2A;HOOK3;GCC2;ARPC2;SON;CDK5RAP2	7.95% (41/516)	0.0316318	1.5	NA	NA
GO:0007423	sensory organ development	Organ development	The process whose specific outcome is the progression of sensory organs over time, from its formation to the mature structure.	12.5% (13/104)	0.004259	2.37	395302;395724;395815;395822;417763;420138;421775;421870;424290;424975;425108;428543;771099	SP3;HMGB1;PTPN11;NEO1;TSPAN16;CPAMD8;SOBP;SDHAF4;RAB3GAP1;ACTL6A;TMEM231;EFEMP1;C1H12ORF57	12.5% (13/104)	0.189089	0.72	NA	NA
GO:0008156	negative regulation of DNA replication	Nucleotide metabolism	Any process that stops, prevents, or reduces the frequency, rate or extent of DNA replication.	25% (4/16)	0.00956678	2.02	378896;417530;421291;422787	TERF1;LIG3;MSH6;PDS5A	25% (4/16)	0.00956678	2.02	378896;417530;421291;422787	TERF1;LIG3;MSH6;PDS5A
GO:0008333	endosome to lysosome transport	Transport process	The directed movement of substances from endosomes to lysosomes.	18.75% (6/32)	0.00701966	2.15	415720;418724;420714;422297;422388;427297	AKTIP;TGFBRAP1;TRAK1;VAMP7;MTM1;HOOK3	18.75% (6/32)	0.00701966	2.15	415720;418724;420714;422297;422388;427297	AKTIP;TGFBRAP1;TRAK1;VAMP7;MTM1;HOOK3
GO:0008334	histone mRNA metabolic process	Nucleotide metabolism	The chemical reactions and pathways involving an mRNA encoding a histone.	26.67% (4/15)	0.00749368	2.13	395268;424642;424778;426775	SSB;ZCCHC11;XRN1;LSM1	26.67% (4/15)	1	0	NA	NA
GO:0016071	mRNA metabolic process	Nucleotide metabolism	The chemical reactions and pathways involving mRNA, messenger RNA, which is responsible for carrying the coded genetic 'message', transcribed from DNA, to sites of protein assembly at the ribosomes.	10.62% (31/292)	0.000267948	3.57	395268;395538;396180;415718;416255;416293;416605;417588;417916;418850;419100;419593;419623;419715;420408;422733;423381;423697;423816;424123;424642;424778;425020;426135;426775;427717;431605;770637;771327;772264;776856	SSB;C1QBP;SNRPE;FTO;CNOT8;CNOT6;SMG1;NSRP1;SNRPF;ZC3H13;UPF2;SYF2;THRAP3;TIRAP;TBRG4;CNOT7;SNW1;SUPV3L1;CPEB3;CWC22;ZCCHC11;XRN1;RSRC1;CASC3;LSM1;SF3A1;PSIP1;SON;TIA1;SRSF1;AKAP8L	10.62% (31/292)	0.0122088	1.91	NA	NA
GO:0019222	regulation of metabolic process	Metabolic process	Any process that modulates the frequency, rate or extent of the chemical reactions and pathways within a cell or an organism.	6.34% (159/2507)	0.00933443	2.03	100858895;100859376;101749459;103214197;107051859;373929;373996;374047;374100;378896;395253;395268;395302;395355;395365;395499;395506;395514;395538;395575;395609;395630;395644;395670;395718;395724;395815;395822;395887;395928;396019;396065;396070;396103;396152;396164;396209;402783;415376;415377;415672;415718;415720;415817;416002;416187;416255;416275;416276;416293;416342;416421;416535;416544;416569…	BPTF;PFDN5;ARID5A;SIRT7;PTTG1IP;MAPKAPK5;CAV1;CCND2;FLT1;TERF1;NR2C2;SSB;SP3;CBX3;ADRM1;TAOK3;HDAC3;EIF5B;C1QBP;ESR2;MDM2;RLIM;USP15;MEF2A;EYA1;HMGB1;PTPN11;NEO1;AMH;AKT1;PPP1CB;AGTR1;ZBTB14;SRF;RUNX1;HIC1;NFIB;DNAJC27;VPS13C;RORA;FHOD1;FTO;AKTIP;USP10;APPL1;PAIP2B;CNOT8;RPS14;TCOF1;CNOT6;NDFIP1;MKL2;NARFL;RPS2;RBBP6;SMG1;KLHL22;SIRT4;RXRA;MMD;LIG3;PHF12;NSRP1;NCOR1;DNAJC2;TMTC3;WDR91;ATF7IP;ZC3H…	6.34% (159/2507)	0.0892184	1.05	NA	NA
GO:0022618	ribonucleoprotein complex assembly	Nucleotide metabolism	The aggregation, arrangement and bonding together of proteins and RNA molecules to form a ribonucleoprotein complex.	12.15% (13/107)	0.00543906	2.26	395538;396180;416275;416293;417140;417916;422733;423437;425042;427717;431605;771794;772264	C1QBP;SNRPE;RPS14;CNOT6;MRPS2;SNRPF;CNOT7;DICER1;EIF2A;SF3A1;PSIP1;DENR;SRSF1	12.15% (13/107)	0.00543906	2.26	395538;396180;416275;416293;417140;417916;422733;423437;425042;427717;431605;771794;772264	C1QBP;SNRPE;RPS14;CNOT6;MRPS2;SNRPF;CNOT7;DICER1;EIF2A;SF3A1;PSIP1;DENR;SRSF1
GO:0030522	intracellular receptor signaling pathway	Cell activation	Any series of molecular signals initiated by a ligand binding to an receptor located within a cell.	12.64% (11/87)	0.0075953	2.12	395538;395575;415377;417143;417598;418055;418935;420252;422262;423381;427449	C1QBP;ESR2;RORA;RXRA;NCOR1;RBFOX2;RNF6;UBR5;TSPAN6;SNW1;DAB2	12.64% (11/87)	0.0075953	2.12	395538;395575;415377;417143;417598;418055;418935;420252;422262;423381;427449	C1QBP;ESR2;RORA;RXRA;NCOR1;RBFOX2;RNF6;UBR5;TSPAN6;SNW1;DAB2
GO:0031268	pseudopodium organization	Cell activation	A process that is carried out at the cellular level which results in the assembly, arrangement of constituent parts, or disassembly of a pseudopodium, a temporary protrusion or retractile process of a cell, associated with cellular movement.	60% (3/5)	0.00150598	2.82	418040;418145;771509	CDC42EP1;WASH1;CDC42EP4	60% (3/5)	1	0	NA	NA
GO:0031269	pseudopodium assembly	Cell activation	The assembly of a pseudopodium by rearrangement of the actin cytoskeleton and overlying membrane.	60% (3/5)	0.00150598	2.82	418040;418145;771509	CDC42EP1;WASH1;CDC42EP4	60% (3/5)	1	0	NA	NA
GO:0031272	regulation of pseudopodium assembly	Cell activation	Any process that modulates the frequency, rate or extent of the assembly of pseudopodia.	60% (3/5)	0.00150598	2.82	418040;418145;771509	CDC42EP1;WASH1;CDC42EP4	60% (3/5)	1	0	NA	NA
GO:0031274	positive regulation of pseudopodium assembly	Cell activation	Any process that activates or increases the frequency, rate or extent of the assembly of pseudopodia.	60% (3/5)	0.00150598	2.82	418040;418145;771509	CDC42EP1;WASH1;CDC42EP4	60% (3/5)	0.00150598	2.82	418040;418145;771509	CDC42EP1;WASH1;CDC42EP4
GO:0031329	regulation of cellular catabolic process	Cell activation	Any process that modulates the frequency, rate or extent of the chemical reactions and pathways resulting in the breakdown of substances, carried out by individual cells.	8.68% (31/357)	0.00683633	2.17	107051859;373996;395609;395724;395928;415376;415718;415817;416255;416940;417598;417888;417939;419623;419715;419999;420408;421343;421611;422733;423697;423816;423864;424290;424359;426737;427449;428007;428266;430115;431066	PTTG1IP;CAV1;MDM2;HMGB1;AKT1;VPS13C;FTO;USP10;CNOT8;KLHL22;NCOR1;TMTC3;WDR91;THRAP3;TIRAP;PIP4K2B;TBRG4;RAB3GAP2;EPM2A;CNOT7;SUPV3L1;CPEB3;TRIM8;RAB3GAP1;UCHL5;MAPT;DAB2;DHRSX;YOD1;PSMF1;PNPLA2	8.68% (31/357)	0.0248028	1.61	NA	NA
GO:0031331	positive regulation of cellular catabolic process	Cell activation	Any process that activates or increases the frequency, rate or extent of the chemical reactions and pathways resulting in the breakdown of substances, carried out by individual cells.	10.33% (19/184)	0.00555903	2.26	107051859;373996;395609;395724;415376;415718;416255;417888;419999;421343;421611;422733;423697;423816;423864;424290;427449;428007;431066	PTTG1IP;CAV1;MDM2;HMGB1;VPS13C;FTO;CNOT8;TMTC3;PIP4K2B;RAB3GAP2;EPM2A;CNOT7;SUPV3L1;CPEB3;TRIM8;RAB3GAP1;DAB2;DHRSX;PNPLA2	10.33% (19/184)	0.0309984	1.51	NA	NA
GO:0032273	positive regulation of protein polymerization	Biological process	Any process that activates or increases the frequency, rate or extent of the process of creating protein polymers.	16% (8/50)	0.0053596	2.27	416051;416962;418145;418677;426075;426737;429041;771445	ARPC4;DRG1;WASH1;CYFIP1;LMOD3;MAPT;ARPC2;CDK5RAP2	16% (8/50)	0.11059	0.96	NA	NA
GO:0032990	cell part morphogenesis	Cell activation	The process in which the anatomical structures of a cell part are generated and organized.	10.87% (15/138)	0.00830147	2.08	395815;395822;396092;396209;417024;418677;419187;419492;421036;421481;422297;422388;423697;426737;771099	PTPN11;NEO1;ALCAM;NFIB;FBXW8;CYFIP1;STK4;DRAXIN;AFG3L2;SPAST;VAMP7;MTM1;SUPV3L1;MAPT;C1H12ORF57	10.87% (15/138)	0.00830147	2.08	395815;395822;396092;396209;417024;418677;419187;419492;421036;421481;422297;422388;423697;426737;771099	PTPN11;NEO1;ALCAM;NFIB;FBXW8;CYFIP1;STK4;DRAXIN;AFG3L2;SPAST;VAMP7;MTM1;SUPV3L1;MAPT;C1H12ORF57
GO:0034123	positive regulation of toll-like receptor signaling pathway	immune respone	Any process that activates or increases the frequency, rate, or extent of toll-like receptor signaling pathway.	30.77% (4/13)	0.00428273	2.37	373996;395724;419715;424806	CAV1;HMGB1;TIRAP;WDFY1	30.77% (4/13)	0.324261	0.49	NA	NA
GO:0034142	toll-like receptor 4 signaling pathway	immune respone	Any series of molecular signals generated as a consequence of binding to toll-like receptor 4.	33.33% (4/12)	0.00309743	2.51	395724;419715;423924;424806	HMGB1;TIRAP;RAB11FIP2;WDFY1	33.33% (4/12)	0.285326	0.54	NA	NA
GO:0034145	positive regulation of toll-like receptor 4 signaling pathway	immune respone	Any process that activates or increases the frequency, rate, or extent of toll-like receptor 4 signaling pathway.	50% (3/6)	0.00288974	2.54	395724;419715;424806	HMGB1;TIRAP;WDFY1	50% (3/6)	0.00288974	2.54	395724;419715;424806	HMGB1;TIRAP;WDFY1
GO:0034314	Arp2/3 complex-mediated actin nucleation	Skeletal muscle organization	The actin nucleation process in which actin monomers combine to form a new branch on the side of an existing actin filament; mediated by the Arp2/3 protein complex and its interaction with other proteins.	25% (4/16)	0.00956678	2.02	416051;418145;418677;429041	ARPC4;WASH1;CYFIP1;ARPC2	25% (4/16)	0.00956678	2.02	416051;418145;418677;429041	ARPC4;WASH1;CYFIP1;ARPC2
GO:0034622	cellular protein-containing complex assembly	Cell activation	The aggregation, arrangement and bonding together of a set of components to form a protein complex, occurring at the level of an individual cell.	9.3% (40/430)	0.000584221	3.23	378896;395194;395365;395538;395724;395906;396180;415693;415766;416051;416275;416293;416962;417140;417916;417966;418145;418677;419442;420170;421706;421859;421870;422242;422297;422733;423257;423437;423763;424032;424126;425042;426075;426737;427717;429041;431605;771445;771794;772264	TERF1;TLN1;ADRM1;C1QBP;HMGB1;DES;SNRPE;NUP93;ANKRD27;ARPC4;RPS14;CNOT6;DRG1;MRPS2;SNRPF;ATF7IP;WASH1;CYFIP1;SLC25A33;ARFGEF1;ARHGAP18;SENP6;SDHAF4;MAP7D3;VAMP7;CNOT7;COX16;DICER1;NDUFB8;NDUFA10;TTN;EIF2A;LMOD3;MAPT;SF3A1;ARPC2;PSIP1;CDK5RAP2;DENR;SRSF1	9.3% (40/430)	0.0590887	1.23	NA	NA
GO:0043010	camera-type eye development	Organ development	The process whose specific outcome is the progression of the camera-type eye over time, from its formation to the mature structure. The camera-type eye is an organ of sight that receives light through an aperture and focuses it through a lens, projecting it on a photoreceptor field.	14.52% (9/62)	0.00622981	2.21	395302;395822;417763;421870;424290;424975;425108;428543;771099	SP3;NEO1;TSPAN16;SDHAF4;RAB3GAP1;ACTL6A;TMEM231;EFEMP1;C1H12ORF57	14.52% (9/62)	0.00622981	2.21	395302;395822;417763;421870;424290;424975;425108;428543;771099	SP3;NEO1;TSPAN16;SDHAF4;RAB3GAP1;ACTL6A;TMEM231;EFEMP1;C1H12ORF57
GO:0043254	regulation of protein complex assembly	Biological process	Any process that modulates the frequency, rate or extent of protein complex assembly.	10.58% (20/189)	0.00339872	2.47	378896;395724;395815;395869;396103;415766;416051;416293;416962;417966;418145;418677;420170;421706;421859;424029;426075;426737;429041;771445	TERF1;HMGB1;PTPN11;RHOC;SRF;ANKRD27;ARPC4;CNOT6;DRG1;ATF7IP;WASH1;CYFIP1;ARFGEF1;ARHGAP18;SENP6;TRAF3IP1;LMOD3;MAPT;ARPC2;CDK5RAP2	10.58% (20/189)	0.0254115	1.59	NA	NA
GO:0043928	exonucleolytic nuclear-transcribed mRNA catabolic process involved in deadenylation-dependent decay	Nucleotide metabolism	The chemical reactions and pathways resulting in the breakdown of the transcript body of a nuclear-transcribed mRNA that occurs when the ends are not protected by the 3'-poly(A) tail.	60% (3/5)	0.00150598	2.82	416255;416293;422733	CNOT8;CNOT6;CNOT7	60% (3/5)	0.00150598	2.82	416255;416293;422733	CNOT8;CNOT6;CNOT7
GO:0044265	cellular macromolecule catabolic process	Cell activation	The chemical reactions and pathways resulting in the breakdown of a macromolecule, any large molecule including proteins, nucleic acids and carbohydrates, as carried out by individual cells.	8.32% (38/457)	0.00589839	2.23	100857445;107051859;373996;395268;395365;395609;415718;415817;416255;416293;416569;416605;416792;416940;417888;417936;417939;418744;419100;419623;419715;420408;421279;421895;422733;423437;423697;423816;424293;424359;424642;424778;426769;426775;427342;427449;428266;430115	FBXO31;PTTG1IP;CAV1;SSB;ADRM1;MDM2;FTO;USP10;CNOT8;CNOT6;RBBP6;SMG1;CHFR;KLHL22;TMTC3;CNOT4;WDR91;CUL4A;UPF2;THRAP3;TIRAP;TBRG4;PELI3;FBXO9;CNOT7;DICER1;SUPV3L1;CPEB3;UBXN4;UCHL5;ZCCHC11;XRN1;ERLIN2;LSM1;TOPORS;DAB2;YOD1;PSMF1	8.32% (38/457)	0.0710091	1.15	NA	NA
GO:0045010	actin nucleation	Skeletal muscle organization	The initial step in the formation of an actin filament, in which actin monomers combine to form a new filament. Nucleation is slow relative to the subsequent addition of more monomers to extend the filament.	20.83% (5/24)	0.0086353	2.06	416051;418145;418677;426075;429041	ARPC4;WASH1;CYFIP1;LMOD3;ARPC2	20.83% (5/24)	0.360693	0.44	NA	NA
GO:0045022	early endosome to late endosome transport	Transport process	The directed movement of substances, in membrane-bounded vesicles, from the early sorting endosomes to the late sorting endosomes; transport occurs along microtubules and can be experimentally blocked with microtubule-depolymerizing drugs.	21.43% (6/28)	0.00351105	2.45	415720;415766;417939;421260;427297;427449	AKTIP;ANKRD27;WDR91;KIF16B;HOOK3;DAB2	21.43% (6/28)	0.00351105	2.45	415720;415766;417939;421260;427297;427449	AKTIP;ANKRD27;WDR91;KIF16B;HOOK3;DAB2
GO:0045922	negative regulation of fatty acid metabolic process	Metabolic process	Any process that stops, prevents, or reduces the frequency, rate or extent of the chemical reactions and pathways involving fatty acids.	50% (4/8)	0.000522151	3.28	395928;416981;418820;426769	AKT1;SIRT4;PIBF1;ERLIN2	50% (4/8)	0.000522151	3.28	395928;416981;418820;426769	AKT1;SIRT4;PIBF1;ERLIN2
GO:0048880	sensory system development	Cell activation	The process whose specific outcome is the progression of a sensory system over time from its formation to the mature structure.	12.94% (11/85)	0.00637863	2.2	395302;395724;395822;417763;420138;421870;424290;424975;425108;428543;771099	SP3;HMGB1;NEO1;TSPAN16;CPAMD8;SDHAF4;RAB3GAP1;ACTL6A;TMEM231;EFEMP1;C1H12ORF57	12.94% (11/85)	0.354646	0.45	NA	NA
GO:0050789	regulation of biological process	Biological process	Any process that modulates the frequency, rate or extent of a biological process. Biological processes are regulated by many means; examples include the control of gene expression, protein modification or interaction with a protein or substrate molecule.	6.06% (242/3992)	0.00472072	2.33	100857269;100857445;100858895;100859376;100859748;101749459;103214197;107051859;373917;373929;373996;374047;374100;378896;395194;395253;395268;395302;395355;395365;395499;395506;395514;395538;395570;395575;395609;395630;395644;395670;395681;395718;395724;395815;395820;395822;395869;395887;395928;396019;396065;396070;396103;396148;396152;396164;396209;396434;396502;396549;402783;415376;415377;4154…	RAB11FIP3;FBXO31;BPTF;PFDN5;SIGMAR1;ARID5A;SIRT7;PTTG1IP;LGALS3;MAPKAPK5;CAV1;CCND2;FLT1;TERF1;TLN1;NR2C2;SSB;SP3;CBX3;ADRM1;TAOK3;HDAC3;EIF5B;C1QBP;TOP2A;ESR2;MDM2;RLIM;USP15;MEF2A;JAK1;EYA1;HMGB1;PTPN11;DLL1;NEO1;RHOC;AMH;AKT1;PPP1CB;AGTR1;ZBTB14;SRF;RPS6;RUNX1;HIC1;NFIB;TNNC2;GJA5;ATP1B3;DNAJC27;VPS13C;RORA;BLOC1S6;ZFAND6;FHOD1;NUP93;FTO;AKTIP;ANKRD27;USP10;CCDC66;APPL1;ARPC4;HSPA9;PAIP2B;CNOT…	6.06% (242/3992)	0.117714	0.93	NA	NA
GO:0051103	DNA ligation involved in DNA repair	Nucleotide metabolism	The re-formation of a broken phosphodiester bond in the DNA backbone, carried out by DNA ligase, that contributes to DNA repair.	60% (3/5)	0.00150598	2.82	107052183;395724;417530	C9orf142;HMGB1;LIG3	60% (3/5)	0.00150598	2.82	107052183;395724;417530	C9orf142;HMGB1;LIG3
GO:0051289	protein homotetramerization	Biological process	The formation of a protein homotetramer, a macromolecular structure consisting of four noncovalently associated identical subunits.	15.91% (7/44)	0.00929579	2.03	395389;418485;420818;421006;424405;427638;430557	ALDH1A3;USP16;ALDH5A1;ACOT13;ALDH9A1;GPX3;ACACB	15.91% (7/44)	0.00929579	2.03	395389;418485;420818;421006;424405;427638;430557	ALDH1A3;USP16;ALDH5A1;ACOT13;ALDH9A1;GPX3;ACACB
GO:0051495	positive regulation of cytoskeleton organization	Skeletal muscle organization	Any process that activates or increases the frequency, rate or extent of the formation, arrangement of constituent parts, or disassembly of cytoskeletal structures.	13.59% (14/103)	0.00137201	2.86	395869;415672;416051;416962;418145;418677;419003;421481;423287;426075;426737;426802;429041;771445	RHOC;FHOD1;ARPC4;DRG1;WASH1;CYFIP1;CEP295;SPAST;KATNBL1;LMOD3;MAPT;CEP120;ARPC2;CDK5RAP2	13.59% (14/103)	0.0189427	1.72	NA	NA
GO:0065003	protein-containing complex assembly	Cell activation	The aggregation, arrangement and bonding together of a set of macromolecules to form a protein-containing complex.	8.21% (57/694)	0.000986036	3.01	100859748;378896;395194;395365;395389;395538;395609;395724;395815;395869;395906;396103;396180;415693;415766;416051;416275;416293;416962;417140;417916;417966;418145;418485;418677;419442;419644;420170;420818;421006;421481;421706;421859;421870;422242;422297;422733;423257;423437;423763;423829;424029;424032;424126;424405;425042;426075;426737;427638;427717;429041;430557;431605;770364;771445;771794;7722…	SIGMAR1;TERF1;TLN1;ADRM1;ALDH1A3;C1QBP;MDM2;HMGB1;PTPN11;RHOC;DES;SRF;SNRPE;NUP93;ANKRD27;ARPC4;RPS14;CNOT6;DRG1;MRPS2;SNRPF;ATF7IP;WASH1;USP16;CYFIP1;SLC25A33;PEF1;ARFGEF1;ALDH5A1;ACOT13;SPAST;ARHGAP18;SENP6;SDHAF4;MAP7D3;VAMP7;CNOT7;COX16;DICER1;NDUFB8;CUTC;TRAF3IP1;NDUFA10;TTN;ALDH9A1;EIF2A;LMOD3;MAPT;GPX3;SF3A1;ARPC2;ACACB;PSIP1;GOPC;CDK5RAP2;DENR;SRSF1	8.21% (57/694)	0.160234	0.8	NA	NA
GO:0065007	biological regulation	Biological process	Any process that modulates a measurable attribute of any biological process, quality or function.	6.03% (256/4243)	0.00345059	2.46	100857269;100857445;100858895;100859376;100859748;101749459;103214197;107051859;373917;373929;373996;374047;374100;378896;395194;395253;395268;395302;395333;395355;395365;395389;395454;395499;395506;395514;395538;395570;395575;395609;395630;395644;395670;395681;395718;395724;395815;395820;395822;395869;395887;395928;396019;396065;396070;396103;396148;396152;396164;396209;396434;396502;396549;4027…	RAB11FIP3;FBXO31;BPTF;PFDN5;SIGMAR1;ARID5A;SIRT7;PTTG1IP;LGALS3;MAPKAPK5;CAV1;CCND2;FLT1;TERF1;TLN1;NR2C2;SSB;SP3;MOXD1;CBX3;ADRM1;ALDH1A3;PCSK6;TAOK3;HDAC3;EIF5B;C1QBP;TOP2A;ESR2;MDM2;RLIM;USP15;MEF2A;JAK1;EYA1;HMGB1;PTPN11;DLL1;NEO1;RHOC;AMH;AKT1;PPP1CB;AGTR1;ZBTB14;SRF;RPS6;RUNX1;HIC1;NFIB;TNNC2;GJA5;ATP1B3;DNAJC27;USP3;VPS13C;RORA;BLOC1S6;ZFAND6;FHOD1;ATP6V0D1;NUP93;FTO;AKTIP;ANKRD27;USP10;CC…	6.03% (256/4243)	0.0785417	1.1	NA	NA
GO:0071044	histone mRNA catabolic process	Nucleotide metabolism	The chemical reactions and pathways resulting in the breakdown of histone messenger RNA (mRNA).	30.77% (4/13)	0.00428273	2.37	395268;424642;424778;426775	SSB;ZCCHC11;XRN1;LSM1	30.77% (4/13)	0.00428273	2.37	395268;424642;424778;426775	SSB;ZCCHC11;XRN1;LSM1
GO:0071677	positive regulation of mononuclear cell migration	Transport process	Any process that increases the rate, frequency or extent of mononuclear cell migration. Mononuclear cell migration is the movement of a mononuclear cell within or between different tissues and organs of the body.	37.5% (3/8)	0.00745056	2.13	373917;395724;418627	LGALS3;HMGB1;MOSPD2	37.5% (3/8)	0.00745056	2.13	373917;395724;418627	LGALS3;HMGB1;MOSPD2
GO:0071826	ribonucleoprotein complex subunit organization	Nucleotide metabolism	Any process in which macromolecules aggregate, disaggregate, or are modified, resulting in the formation, disassembly, or alteration of a ribonucleoprotein complex.	11.4% (13/114)	0.00921897	2.04	395538;396180;416275;416293;417140;417916;422733;423437;425042;427717;431605;771794;772264	C1QBP;SNRPE;RPS14;CNOT6;MRPS2;SNRPF;CNOT7;DICER1;EIF2A;SF3A1;PSIP1;DENR;SRSF1	11.4% (13/114)	1	0	NA	NA
GO:0090304	nucleic acid metabolic process	Nucleotide metabolism	Any cellular metabolic process involving nucleic acids.	6.67% (126/1890)	0.00475131	2.32	100858895;100859376;101749459;103214197;107052183;373929;373996;378793;378896;395253;395268;395302;395355;395365;395499;395506;395538;395570;395575;395609;395644;395670;395718;395724;395822;395928;396070;396103;396148;396152;396164;396180;396209;415369;415377;415672;415718;415817;415886;416255;416275;416293;416421;416461;416569;416605;417143;417530;417580;417588;417598;417717;417916;417966;417996…	BPTF;PFDN5;ARID5A;SIRT7;C9orf142;MAPKAPK5;CAV1;TRMT11;TERF1;NR2C2;SSB;SP3;CBX3;ADRM1;TAOK3;HDAC3;C1QBP;TOP2A;ESR2;MDM2;USP15;MEF2A;EYA1;HMGB1;NEO1;AKT1;ZBTB14;SRF;RPS6;RUNX1;HIC1;SNRPE;NFIB;USP3;RORA;FHOD1;FTO;USP10;ADAT1;CNOT8;RPS14;CNOT6;MKL2;INTS1;RBBP6;SMG1;RXRA;LIG3;PHF12;NSRP1;NCOR1;DNAJC2;SNRPF;ATF7IP;ZC3H7B;RBFOX2;YARS2;QTRT2;USP16;BACH1;TRAPPC2;TGFBRAP1;ZC3H13;INTS6;PDS5B;RNF6;UPF2;TAF4;…	6.67% (126/1890)	0.0924807	1.03	NA	NA
GO:0098927	vesicle-mediated transport between endosomal compartments	Transport process	A cellular transport process in which transported substances are moved in membrane-bounded vesicles between endosomal compartments, e.g, between early endosome and sorting endosome.	20.69% (6/29)	0.00422666	2.37	415720;415766;417939;421260;427297;427449	AKTIP;ANKRD27;WDR91;KIF16B;HOOK3;DAB2	20.69% (6/29)	1	0	NA	NA
GO:0101023	vascular endothelial cell proliferation	Cell activation	The multiplication or reproduction of blood vessel endothelial cells, resulting in the expansion of a cell population.	26.67% (4/15)	0.00749368	2.13	374100;395724;421497;769007	FLT1;HMGB1;AKT3;MEF2C	26.67% (4/15)	1	0	NA	NA
GO:0150063	visual system development	Organ development	NA	12.94% (11/85)	0.00637863	2.2	395302;395724;395822;417763;420138;421870;424290;424975;425108;428543;771099	SP3;HMGB1;NEO1;TSPAN16;CPAMD8;SDHAF4;RAB3GAP1;ACTL6A;TMEM231;EFEMP1;C1H12ORF57	12.94% (11/85)	0.354646	0.45	NA	NA
GO:1901361	organic cyclic compound catabolic process	Metabolic process	NA	9.66% (20/207)	0.00932179	2.03	395268;395333;415718;416255;416293;416605;417598;419100;419623;419715;420408;422733;423345;423437;423697;423816;424642;424778;426775;426928	SSB;MOXD1;FTO;CNOT8;CNOT6;SMG1;NCOR1;UPF2;THRAP3;TIRAP;TBRG4;CNOT7;ALDH6A1;DICER1;SUPV3L1;CPEB3;ZCCHC11;XRN1;LSM1;ENPP3	9.66% (20/207)	0.218671	0.66	NA	NA
GO:1903047	mitotic cell cycle process	Cell activation	NA	8.9% (29/326)	0.00632513	2.2	100857445;103214197;374047;395499;395570;395609;395869;395928;416172;416792;416940;416962;416983;418213;418488;418820;418910;419960;420406;421291;421481;422143;422787;424126;427156;428389;770637;771445;776856	FBXO31;SIRT7;CCND2;TAOK3;TOP2A;MDM2;RHOC;AKT1;SPDL1;CHFR;KLHL22;DRG1;RAB35;INTS13;BACH1;PIBF1;PDS5B;CDC27;KLHL18;MSH6;SPAST;CHMP1B;PDS5A;TTN;KIF2A;TAF2;SON;CDK5RAP2;AKAP8L	8.9% (29/326)	0.00632513	2.2	100857445;103214197;374047;395499;395570;395609;395869;395928;416172;416792;416940;416962;416983;418213;418488;418820;418910;419960;420406;421291;421481;422143;422787;424126;427156;428389;770637;771445;776856	FBXO31;SIRT7;CCND2;TAOK3;TOP2A;MDM2;RHOC;AKT1;SPDL1;CHFR;KLHL22;DRG1;RAB35;INTS13;BACH1;PIBF1;PDS5B;CDC27;KLHL18;MSH6;SPAST;CHMP1B;PDS5A;TTN;KIF2A;TAF2;SON;CDK5RAP2;AKAP8L
GO:1905562	regulation of vascular endothelial cell proliferation	Cell activation	Any process that modulates the frequency, rate or extent of vascular endothelial cell proliferation.	26.67% (4/15)	0.00749368	2.13	374100;395724;421497;769007	FLT1;HMGB1;AKT3;MEF2C	26.67% (4/15)	0.00749368	2.13	374100;395724;421497;769007	FLT1;HMGB1;AKT3;MEF2C
GO:2000786	positive regulation of autophagosome assembly	Cell activation	Any process that activates or increases the frequency, rate or extent of autophagic vacuole assembly.	42.86% (3/7)	0.0048524	2.31	419999;421343;424290	PIP4K2B;RAB3GAP2;RAB3GAP1	42.86% (3/7)	0.0048524	2.31	419999;421343;424290	PIP4K2B;RAB3GAP2;RAB3GAP1
